# Supplementary material for: Nuclear FAK Controls Chemokine Transcription, Tregs, and Evasion of Anti-tumor Immunity
Source: Cell. 2015 Sep 24;163(1):160–73. doi: 10.1016/j.cell.2015.09.001 (PMC4597190; doi:10.1016/j.cell.2015.09.001)
Supplement: Table S1. Proteins Associated with Ccl5 Transcription Factors Identified as Nuclear FAK Binders by Proteomic Analysis, Related to Figure 6 [file mmc2.xlsx]

## Sheet: Table S1
Table S1. Proteins associated with Ccl5 transcription factors identified as nuclear FAK binders by proteomic analysis, Related to Figure 6
Gene namea	Protein name	UniProtKB Accession(s)	Entrez Gene ID	Ensembl Gene ID	Ensembl Protein ID	RefSeq mRNA ID	RefSeq Protein ID	Molecular weight (kDa)	Sequence coverage (%)	Protein PEPb	MS/MS count	SCC FAK-wt intensityc				SCC FAK-/- intensityc			SCC FAK-wt median intensity	SCC FAK-/- median intensity	log2(FAK-wt/FAK-/-)d	p valuee	Four-fold enriched	Gene ontology annotation term(s)f	Gene ontology annotation accession(s)f	Predicted Ccl5 TF
												Biol. rep. 1	Biol. rep. 2	Biol. rep. 3		Biol. rep. 1	Biol. rep. 2	Biol. rep. 3
Aaas	Aladin	P58742	8086	ENSG00000094914	ENSP00000457518	NM_015665	NP_056480	59.43	11	2.0944e-20	26	8.3425e+07	7.34122e+07	7.51394e+07		24971000	18261000	29332000	7.51394e+07	24971000	1.58932	0.000287722		nuclear pore;pore complex;nuclear membrane;nucleocytoplasmic transport;nuclear transport;regulation of nucleocytoplasmic transport;regulation of intracellular transport;nuclear envelope	GO:0005643;GO:0046930;GO:0031965;GO:0006913;GO:0051169;GO:0046822;GO:0032386;GO:0005635
Actl6a	Actin-like protein 6A	Q9Z2N8;D3YVN1	86	ENSG00000136518	ENSP00000420694	NM_178042	NP_829888	47.447	15.2	2.8546e-28	13	4.55191e+07	3.52666e+07	4.20598e+07		14270000	17726000	13684000	4.20598e+07	14270000	1.55946	0.00630551		internal peptidyl-lysine acetylation;eye development;histone modification;histone H2A acetylation;chromatin;transcription coactivator activity;INO80-type complex;DNA helicase complex;Ino80 complex;protein acetyltransferase complex;SWI/SNF superfamily-type complex;protein acylation;SWI/SNF complex;histone H4 acetylation;BAF-type complex;nuclear chromatin;histone acetylation;peptidyl-lysine modific…	GO:0018393;GO:0001654;GO:0016570;GO:0043968;GO:0000785;GO:0003713;GO:0097346;GO:0033202;GO:0031011;GO:0031248;GO:0070603;GO:0043543;GO:0016514;GO:0043967;GO:0090544;GO:0000790;GO:0016573;GO:0018205;GO:0006338;GO:0007423;GO:0043010;GO:1902493;GO:0043189;GO:0000123;GO:1902562;GO:0071564;GO:0006473;GO:0000228;GO:0018394;GO:0044454;GO:0035267;GO:0016569;GO:0006475
Ahr	Aryl hydrocarbon receptor	Q3U5D9;P30561	196	ENSG00000106546	ENSP00000436466	NM_001621	NP_001612	90.337	4.7	7.3436e-07	14	2.0527e+07	2.49315e+07	2.59276e+07		5966750	2875950	5690800	2.49315e+07	5690800	2.13127	0.00157457	+	regulation of lymphocyte activation;regulation of leukocyte proliferation;regulation of cell activation;regulation of B cell proliferation;leukocyte proliferation;direct ligand regulated sequence-specific DNA binding transcription factor activity;ligand-activated sequence-specific DNA binding RNA polymerase II transcription factor activity;B cell activation;sequence-specific DNA binding RNA polym…	GO:0051249;GO:0070663;GO:0050865;GO:0030888;GO:0070661;GO:0098531;GO:0004879;GO:0042113;GO:0000981;GO:0030522;GO:0001067;GO:0042100;GO:0000975;GO:0046982;GO:0044212;GO:0002694;GO:0032943;GO:0005667;GO:0046651;GO:0050864;GO:0050670;GO:0001568;GO:0032944
Akap8	A-kinase anchor protein 8	Q9DBR0	10270	ENSG00000105127	ENSP00000469908	NM_005858	NP_005849	76.293	46.7	1.3652e-171	180	9.33702e+08	9.20265e+08	9.88369e+08		359145000	373550000	356770000	9.33702e+08	359145000	1.3784	0.000697009		nuclear periphery;nuclear matrix	GO:0034399;GO:0016363
Anln	Actin-binding protein anillin	Q8K298	54443	ENSG00000011426	ENSP00000413522	NM_018685	NP_061155	122.79	57.5	0	456	2.72134e+09	2.89467e+09	2.83431e+09		1098300000	1122800000	1137850000	2834309248	1122800000	1.3359	0.00052939		regulation of mitotic cell cycle	GO:0007346
Ap3b1	AP-3 complex subunit beta-1	Q9Z1T1	8546	ENSG00000132842	ENSP00000430597	NM_003664	NP_003655	122.74	4.6	4.8948e-11	9	4.59346e+07	4.85592e+07	4.68418e+07		7931750	9156050	8608250	4.68418e+07	8608250	2.44401	4.07e-05	+
Arhgef2	Rho guanine nucleotide exchange factor 2	Q60875-5;H3BJU7;Q60875-4;H3BJX8;H3BJ45;H3BJ40;H3BKH9;Q60875	9181	ENSG00000116584	ENSP00000477448	NM_004723	NP_004714	108.53	14.3	1.1884e-40	15	7.44965e+07	8.27489e+07	9.00609e+07		20569000	16942000	21342000	8.27489e+07	20569000	2.00827	0.00279535	+	positive regulation of sequence-specific DNA binding transcription factor activity;zinc ion binding;protein complex disassembly;tumor necrosis factor production;positive regulation of cell death;extrinsic apoptotic signaling pathway;positive regulation of apoptotic process;response to osmotic stress;negative regulation of cellular component organization;regulation of extrinsic apoptotic signaling…	GO:0051091;GO:0008270;GO:0043241;GO:0032640;GO:0010942;GO:0097191;GO:0043065;GO:0006970;GO:0051129;GO:2001236;GO:0018212;GO:0097193;GO:0071214;GO:0032635;GO:0032675;GO:0050731;GO:0051092;GO:0032760;GO:1902042;GO:0050730;GO:1902041;GO:2001243;GO:0070266;GO:0032755;GO:1902532;GO:0032680;GO:0038179;GO:0001819;GO:0046914;GO:0070265;GO:0018108;GO:2001242;GO:1901653;GO:0008625;GO:0034612;GO:1901652;GO:…
Ascc3	Activating signal cointegrator 1 complex subunit 3	E9PZJ8	10973	ENSG00000112249	ENSP00000430769	NM_022091	NP_071374	250.55	1	0.00024888	2	8.96601e+06	9.09189e+06	9.70987e+06		2863100	2440700	2639800	9.09189e+06	2639800	1.78415	0.000120923		DNA helicase activity;ATP-dependent DNA helicase activity;DNA duplex unwinding;DNA geometric change;ATP-dependent helicase activity;DNA conformation change;ATPase activity, coupled;DNA-dependent ATPase activity;helicase activity;ATPase activity;purine NTP-dependent helicase activity	GO:0003678;GO:0004003;GO:0032508;GO:0032392;GO:0008026;GO:0071103;GO:0042623;GO:0008094;GO:0004386;GO:0016887;GO:0070035
Asf1a	Histone chaperone ASF1A;Histone chaperone ASF1B	Q9CQE6	25842	ENSG00000111875	ENSP00000229595	NM_014034	NP_054753	22.942	16.7	1.7466e-06	6	3.12996e+07	2.33731e+07	2.20267e+07		10895000	3.23995e+06	2.8689e+06	2.33731e+07	3.23995e+06	2.85081	0.00716148	+	chromatin assembly;regulation of gene expression, epigenetic;regulation of gene silencing;histone binding;gene silencing;nucleosome assembly;chromatin binding;regulation of chromatin silencing;DNA packaging;nucleosome organization;chromatin silencing;DNA conformation change;protein-DNA complex subunit organization;negative regulation of gene expression, epigenetic;chromatin assembly or disassembl…	GO:0031497;GO:0040029;GO:0060968;GO:0042393;GO:0016458;GO:0006334;GO:0003682;GO:0031935;GO:0006323;GO:0034728;GO:0006342;GO:0071103;GO:0071824;GO:0045814;GO:0006333;GO:0065004
Asns	Asparagine synthetase [glutamine-hydrolyzing]	Q61024	440	ENSG00000070669	ENSP00000414901	NM_183356	NP_899199	64.282	3.7	1.4295e-05	5	2.9002e+07	3.13475e+07	2.8096e+07		6622300	2.9641e+06	6008950	2.9002e+07	6008950	2.27097	9.71e-05	+	positive regulation of nuclease activity;cellular response to external stimulus;regulation of nuclease activity;ligase activity, forming carbon-nitrogen bonds;positive regulation of mitotic cell cycle;response to topologically incorrect protein;regulation of mitotic cell cycle;response to endoplasmic reticulum stress;cellular response to extracellular stimulus;response to unfolded protein;endopla…	GO:0032075;GO:0071496;GO:0032069;GO:0016879;GO:0045931;GO:0035966;GO:0007346;GO:0034976;GO:0031668;GO:0006986;GO:0030968;GO:0034620;GO:0006984;GO:0006987;GO:0035967;GO:0009991;GO:0045787
Atf6	Cyclic AMP-dependent transcription factor ATF-6 alpha	F6VAN0	22926	ENSG00000118217	ENSP00000356919	NM_007348	NP_031374	72.694	2	9.5633e-05	4	1.77643e+07	1.7661e+07	1.67404e+07		5809950	2357650	4364850	1.7661e+07	4364850	2.01656	0.00293137	+	positive regulation of nuclease activity;response to endoplasmic reticulum stress;response to unfolded protein;transcription coactivator activity;regulation of nuclease activity;endoplasmic reticulum unfolded protein response;cellular response to unfolded protein;ER-nucleus signaling pathway;cellular response to topologically incorrect protein;activation of signaling protein activity involved in …	GO:0032075;GO:0034976;GO:0006986;GO:0003713;GO:0032069;GO:0030968;GO:0034620;GO:0006984;GO:0035967;GO:0006987;GO:0035966;GO:0005635
Atf7	Cyclic AMP-dependent transcription factor ATF-7	Q3TZR9;V9GX99;Q8R0S1;Q3US59;V9GXN6	11016	ENSG00000170653	ENSP00000468623	NM_006856	NP_006847	51.779	6.8	2.5659e-21	7	3.29309e+07	2.39977e+07	3.03346e+07		14553500	11521950	10799000	3.03346e+07	11521950	1.39658	0.0131685		mitogen-activated protein kinase binding;nuclear periphery;protein kinase binding	GO:0051019;GO:0034399;GO:0019901	+
Btaf1	TATA-binding protein-associated factor 172	E9QAE3	9044	ENSG00000095564	ENSP00000439924	NM_003972	NP_003963	207.05	8.5	4.519e-58	59	1.88396e+08	2.17892e+08	2.0338e+08		64244500	49393000	66739500	2.0338e+08	64244500	1.66254	0.000388681
Cad	CAD protein	E9QAT6;B2RQC6-2;E9QAI5;G3UWN2;B2RQC6	790	ENSG00000084774	ENSP00000414742	NM_004341	NP_004332	105.68	4.9	1.2336e-06	6	1.16987e+07	1.94653e+07	1.7064e+07		1534950	1.08255e+06	2238400	1.7064e+07	1534950	3.47469	0.0223705	+	adenyl nucleotide binding;zinc ion binding;adenyl ribonucleotide binding;ligase activity, forming carbon-nitrogen bonds;ATP binding;organic acid binding;nuclear periphery;nuclear matrix;transition metal ion binding;carboxylic acid binding	GO:0030554;GO:0008270;GO:0032559;GO:0016879;GO:0005524;GO:0043177;GO:0034399;GO:0016363;GO:0046914;GO:0031406
Carm1	Histone-arginine methyltransferase CARM1	Q9WVG6-2;Q9WVG6;D3YUP1	10498	ENSG00000142453	ENSP00000468319	NM_199141	NP_954592	63.459	19.7	7.9564e-64	68	2.64917e+08	2.7742e+08	3.0889e+08		97532000	108126000	82910500	2.7742e+08	97532000	1.50812	0.000879108		histone methyltransferase activity;histone acetyl-lysine binding;macromolecule methylation;protein methylation;histone modification;transcription coactivator activity;intracellular receptor signaling pathway;histone binding;regulation of fat cell differentiation;regulatory region nucleic acid binding;histone methylation;ligand-dependent nuclear receptor transcription coactivator activity;intracel…	GO:0042054;GO:0070577;GO:0043414;GO:0006479;GO:0016570;GO:0003713;GO:0030522;GO:0042393;GO:0045598;GO:0001067;GO:0016571;GO:0030374;GO:0030520;GO:0008276;GO:0045600;GO:0000975;GO:0044212;GO:0008213;GO:0045444;GO:0016569;GO:0030518
Ccdc6	Coiled-coil domain-containing protein 6	D3YZP9	8030	ENSG00000108091	ENSP00000263102	NM_005436	NP_005427	52.938	14.7	2.799e-11	7	4.41164e+07	5.1871e+07	4.05686e+07		13057500	26200000	17792500	4.41164e+07	17792500	1.31005	0.00683947
Ccnd1	G1/S-specific cyclin-D1	P25322	595	ENSG00000110092	ENSP00000438482	NM_053056	NP_444284	33.428	34.6	3.6989e-39	34	1.19607e+08	1.3408e+08	1.38046e+08		28370000	28569000	26220500	1.3408e+08	28370000	2.24066	0.00255941	+	regulation of G1/S transition of mitotic cell cycle;negative regulation of cell cycle arrest;histone deacetylase binding;negative regulation of mitotic cell cycle phase transition;regulation of mitotic cell cycle phase transition;positive regulation of mitotic cell cycle;response to UV;positive regulation of cell cycle phase transition;negative regulation of cell cycle;positive regulation of mito…	GO:2000045;GO:0071157;GO:0042826;GO:1901991;GO:1901990;GO:0045931;GO:0009411;GO:1901989;GO:0045786;GO:1901992;GO:0007050;GO:2000134;GO:0000075;GO:0090068;GO:0010948;GO:0044774;GO:0019901;GO:0009416;GO:1901988;GO:0000077;GO:0044839;GO:0000082;GO:1901987;GO:0000079;GO:0007093;GO:0000307;GO:0031571;GO:0071156;GO:0071902;GO:0009314;GO:0071900;GO:0045737;GO:0007346;GO:0017053;GO:0044819;GO:0000086;GO:…
Ccnt1	Cyclin-T1	Q9QWV9	904	ENSG00000129315	ENSP00000399845	NM_001240	NP_001264771	80.597	27.6	3.7337e-93	65	2.40327e+08	2.16977e+08	2.47132e+08		89427500	103303500	91404500	240327444	91404500	1.39466	0.00104292		transcription initiation from RNA polymerase II promoter;transforming growth factor beta receptor signaling pathway;regulation of viral transcription;positive regulation of viral process;regulation of multi-organism process;regulation of symbiosis, encompassing mutualism through parasitism;serine/threonine protein kinase complex;transcription elongation factor complex;DNA-templated transcription,…	GO:0006367;GO:0007179;GO:0046782;GO:0048524;GO:0043900;GO:0043903;GO:1902554;GO:0008023;GO:0006354;GO:0019083;GO:0007178;GO:0043902;GO:0071560;GO:0050434;GO:0050792;GO:0006368;GO:0071559;GO:0006352
Cct2	T-complex protein 1 subunit beta	P80314	10576	ENSG00000166226	ENSP00000450153	NM_006431	NP_006422	57.477	74.8	1.9136e-258	357	1.82751e+09	1.90793e+09	1.799e+09		828355000	715985000	835840000	1827512348	828355000	1.14156	3.98e-05
Cct5	T-complex protein 1 subunit epsilon	P80316	22948	ENSG00000150753	ENSP00000427297	NM_012073	NP_036205	59.623	60.8	3.3848e-233	304	1.93452e+09	2.03309e+09	1.8165e+09		955660000	848885000	966160000	1934524241	955660000	1.01741	0.000524485		response to virus	GO:0009615
Cdk4	Cyclin-dependent kinase 4	P30285;E9Q9E4;E9PZX7;D3YWB0	1019	ENSG00000135446	ENSP00000449725	NM_000075	NP_000066	33.75	45.9	4.1716e-56	64	2.64733e+08	2.80468e+08	2.87525e+08		75941500	42824000	73656000	280468275	73656000	1.92896	0.00022216		nuclear membrane;cell cycle G2/M phase transition;negative regulation of cell cycle arrest;G1/S transition of mitotic cell cycle;regulation of mitotic cell cycle phase transition;chromatin;regulation of cell cycle phase transition;positive regulation of mitotic cell cycle;cyclin-dependent protein kinase holoenzyme complex;positive regulation of cell cycle phase transition;regulation of cell cycle…	GO:0031965;GO:0044839;GO:0071157;GO:0000082;GO:1901990;GO:0000785;GO:1901987;GO:0045931;GO:0000307;GO:1901989;GO:0071156;GO:0045786;GO:1901992;GO:0007050;GO:0004674;GO:0007346;GO:0000086;GO:0090068;GO:0048144;GO:0010948;GO:0048145;GO:0005635;GO:0045787
Cdk9	Cyclin-dependent kinase 9	Q99J95;Q99J95-3;Q99J95-2	1025	ENSG00000136807	ENSP00000395872	NM_001261	NP_001252	42.761	24.7	2.6816e-28	27	4.90017e+07	5.45767e+07	5.85093e+07		16994500	18846500	24379500	5.45767e+07	18846500	1.53399	0.000818914		transcription initiation from RNA polymerase II promoter;transforming growth factor beta receptor signaling pathway;regulation of multi-organism process;positive regulation of viral process;negative regulation of cell cycle arrest;histone modification;RNA polymerase II carboxy-terminal domain kinase activity;DNA-templated transcription, elongation;PML body;viral transcription;regulation of respon…	GO:0006367;GO:0007179;GO:0043900;GO:0048524;GO:0071157;GO:0016570;GO:0008353;GO:0006354;GO:0016605;GO:0019083;GO:2001020;GO:0045786;GO:0016604;GO:0007050;GO:0004674;GO:0006261;GO:0043902;GO:0071560;GO:0006260;GO:0050434;GO:1902275;GO:0010948;GO:0006368;GO:0006352;GO:0046782;GO:0051052;GO:0043903;GO:1902554;GO:0008023;GO:0071156;GO:0031056;GO:0007178;GO:0033044;GO:0080135;GO:0050792;GO:0016569;GO:…
Cdkn1a	Cyclin-dependent kinase inhibitor 1	P39689	1026	ENSG00000124762	ENSP00000409259	NM_078467	NP_510867	17.785	11.9	1.3478e-05	7	5.87453e+07	6.36908e+07	6.37978e+07		18922500	19852500	19295500	6.36908e+07	19295500	1.72282	0.00119031		protein kinase inhibitor activity;negative regulation of phosphorylation;regulation of G1/S transition of mitotic cell cycle;signal transduction involved in mitotic cell cycle checkpoint;negative regulation of mitotic cell cycle phase transition;regulation of mitotic cell cycle phase transition;cellular senescence;immune response-regulating cell surface receptor signaling pathway;negative regulat…	GO:0004860;GO:0042326;GO:2000045;GO:0072413;GO:1901991;GO:1901990;GO:0090398;GO:0002768;GO:0010563;GO:0007568;GO:0045786;GO:0071158;GO:2000134;GO:0000075;GO:0090068;GO:0071479;GO:0038095;GO:0010948;GO:0072431;GO:0009991;GO:0048015;GO:0071496;GO:1901988;GO:0044839;GO:0072401;GO:0038179;GO:0000079;GO:0072422;GO:0010212;GO:1902400;GO:0007346;GO:0071774;GO:0000086;GO:0031668;GO:0030330;GO:0044783;GO:…
Chd1	Chromodomain-helicase-DNA-binding protein 1	P40201;G3UWS6	1105	ENSG00000153922	ENSP00000422589	NM_001270	NP_001261	196.38	3.3	6.1226e-14	15	5.75799e+07	4.89366e+07	5.88301e+07		23465000	22234000	24355500	5.75799e+07	23465000	1.29505	0.0075958		DNA helicase activity;ATP-dependent helicase activity;ATPase activity, coupled;DNA-dependent ATPase activity;histone binding;purine NTP-dependent helicase activity;ATP-dependent DNA helicase activity;DNA geometric change;DNA duplex unwinding;DNA conformation change;helicase activity;methylated histone residue binding;ATPase activity	GO:0003678;GO:0008026;GO:0042623;GO:0008094;GO:0042393;GO:0070035;GO:0004003;GO:0032392;GO:0032508;GO:0071103;GO:0004386;GO:0035064;GO:0016887
Cnot3	CCR4-NOT transcription complex subunit 3	Q8K0V4	4849	ENSG00000273459	ENSP00000477426	NM_014516	NP_055331	81.945	4.8	2.4034e-09	2	3.11754e+07	2.77168e+07	2.70781e+07		8654450	12724500	9400100	2.77168e+07	9400100	1.56001	0.00050036		stem cell differentiation;mRNA processing;RNA 3'-end processing;stem cell maintenance;regulation of stem cell differentiation;mRNA 3'-end processing;negative regulation of cell differentiation	GO:0048863;GO:0006397;GO:0031123;GO:0019827;GO:2000736;GO:0031124;GO:0045596
Cpsf1	Cleavage and polyadenylation specificity factor subunit 1	Q9EPU4	29894	ENSG00000261230	ENSP00000457485	NM_013291	NP_037423	160.82	3.3	5.6563e-10	13	3.62218e+07	3.39955e+07	3.56883e+07		9990800	14317000	13218000	3.56883e+07	13218000	1.43295	0.000575388		mRNA splicing, via spliceosome;nucleocytoplasmic transport;mRNA binding;nucleic acid phosphodiester bond hydrolysis;mRNA processing;nuclear transport;termination of RNA polymerase II transcription;DNA-templated transcription, termination;RNA splicing, via transesterification reactions;RNA splicing;RNA splicing, via transesterification reactions with bulged adenosine as nucleophile;RNA 3'-end proc…	GO:0000398;GO:0006913;GO:0003729;GO:0090305;GO:0006397;GO:0051169;GO:0006369;GO:0006353;GO:0000375;GO:0008380;GO:0000377;GO:0031123;GO:0043631;GO:0006378;GO:0031124
Cpsf2	Cleavage and polyadenylation specificity factor subunit 2	O35218	53981	ENSG00000165934	ENSP00000452503	NM_017437	NP_059133	88.382	19.4	5.3769e-47	44	1.72445e+08	1.7337e+08	1.86048e+08		61911000	54739500	63227000	1.7337e+08	61911000	1.48559	9.87e-05		mRNA splicing, via spliceosome;nucleocytoplasmic transport;nuclear transport;mRNA processing;termination of RNA polymerase II transcription;RNA splicing, via transesterification reactions with bulged adenosine as nucleophile;RNA 3'-end processing;DNA-templated transcription, termination;RNA splicing;RNA splicing, via transesterification reactions;mRNA 3'-end processing	GO:0000398;GO:0006913;GO:0051169;GO:0006397;GO:0006369;GO:0000377;GO:0031123;GO:0006353;GO:0008380;GO:0000375;GO:0031124
Cpsf3	Cleavage and polyadenylation specificity factor subunit 3	Q9QXK7	51692	ENSG00000119203	ENSP00000419744	NM_016207	NP_057291	77.504	21.1	2.6794e-51	40	2.63221e+08	3.08939e+08	2.70314e+08		71811500	60481500	64110000	270314131	64110000	2.07602	0.00292628	+	mRNA splicing, via spliceosome;nucleocytoplasmic transport;nucleic acid phosphodiester bond hydrolysis;mRNA processing;nuclear transport;termination of RNA polymerase II transcription;DNA-templated transcription, termination;RNA splicing, via transesterification reactions;RNA splicing;RNA splicing, via transesterification reactions with bulged adenosine as nucleophile;RNA 3'-end processing;RNA po…	GO:0000398;GO:0006913;GO:0090305;GO:0006397;GO:0051169;GO:0006369;GO:0006353;GO:0000375;GO:0008380;GO:0000377;GO:0031123;GO:0043631;GO:0006378;GO:0031124
Cul1	Cullin-1	Q9WTX6;D3Z2H3;Q3TPM3	8454	ENSG00000055130	ENSP00000473318	NM_003592	NP_003583	89.69	4.6	7.5753e-11	14	2.94986e+07	3.15774e+07	3.14901e+07		7244500	8496800	8098550	3.14901e+07	8098550	1.95916	6.77e-05		positive regulation of ubiquitin-protein ligase activity involved in mitotic cell cycle;G1/S transition of mitotic cell cycle;cell cycle G2/M phase transition;proteasome-mediated ubiquitin-dependent protein catabolic process;negative regulation of cell cycle;cell cycle arrest;proteasomal protein catabolic process;intrinsic apoptotic signaling pathway;G2/M transition of mitotic cell cycle;positive…	GO:0051437;GO:0000082;GO:0044839;GO:0043161;GO:0045786;GO:0007050;GO:0010498;GO:0097193;GO:0000086;GO:0051443;GO:0031396;GO:0007219;GO:0031398
Ddx1	ATP-dependent RNA helicase DDX1	Q91VR5	1653	ENSG00000079785	ENSP00000413767	NM_004939	NP_004930	82.499	39.7	8.6895e-183	196	1.24993e+09	1.42035e+09	1.43161e+09		372040000	392350000	381210000	1420350843	381210000	1.89759	0.00327814		ATPase activity, coupled;chromatin binding;ribonucleoside monophosphate metabolic process;RNA splicing, via transesterification reactions;purine NTP-dependent helicase activity;nuclear body;purine nucleoside monophosphate catabolic process;purine ribonucleoside monophosphate metabolic process;helicase activity;purine nucleoside monophosphate metabolic process;RNA helicase activity;mRNA splicing, …	GO:0042623;GO:0003682;GO:0009161;GO:0000375;GO:0070035;GO:0016604;GO:0009128;GO:0009167;GO:0004386;GO:0009126;GO:0003724;GO:0000398;GO:0006302;GO:0010608;GO:0009123;GO:0008026;GO:0090305;GO:0006397;GO:0008380;GO:0009125;GO:0009158;GO:0032392;GO:0032508;GO:0071103;GO:0009169;GO:0000377;GO:0016887;GO:0046034;GO:0006417;GO:0006200
Ddx21	Nucleolar RNA helicase 2	Q9JIK5	9188	ENSG00000165732	ENSP00000346120	NM_004728	NP_004719	93.55	4.3	1.4716e-09	11	4.16762e+07	3.9595e+07	3.23248e+07		13369000	17256500	15349500	3.9595e+07	15349500	1.36713	0.00807569		nucleoside monophosphate metabolic process;ATP-dependent helicase activity;ATPase activity, coupled;ribonucleoside monophosphate metabolic process;purine NTP-dependent helicase activity;nucleoside monophosphate catabolic process;ribonucleoside monophosphate catabolic process;purine nucleoside monophosphate catabolic process;purine ribonucleoside monophosphate metabolic process;purine ribonucleosi…	GO:0009123;GO:0008026;GO:0042623;GO:0009161;GO:0070035;GO:0009125;GO:0009158;GO:0009128;GO:0009167;GO:0009169;GO:0004386;GO:0009126;GO:0003724;GO:0016887;GO:0046034;GO:0006200
Dhx15	Putative pre-mRNA-splicing factor ATP-dependent RNA helicase DHX15	O35286	1665	ENSG00000109606	ENSP00000336741	NM_001358	NP_001349	91.006	24.3	1.4267e-80	116	5.28593e+08	5.51926e+08	5.65227e+08		136120000	157240000	149740000	5.51926e+08	149740000	1.88201	3.87e-05		helicase activity;RNA splicing;RNA helicase activity	GO:0004386;GO:0008380;GO:0003724
Dpf2	Zinc finger protein ubi-d4	Q61103;D3Z5N6;F8WIP7	5977	ENSG00000133884	ENSP00000436901	NM_006268	NP_006259	44.229	6.4	3.8289e-12	12	3.16487e+07	2.64845e+07	3.09738e+07		8252900	16097000	8894800	3.09738e+07	8894800	1.80002	0.00563356
Dr1	Protein Dr1	Q91WV0	1810	ENSG00000117505	ENSP00000359295	NM_001938	NP_001929	19.43	7.4	0.0002191	5	1.47884e+07	1.379e+07	1.20006e+07		1.797e+06	4603950	2.0374e+06	1.379e+07	2.0374e+06	2.75882	0.000946657	+	internal peptidyl-lysine acetylation;acetyltransferase complex;histone acetyltransferase complex;histone modification;TBP-class protein binding;histone H3 acetylation;protein acetyltransferase complex;protein acetylation;protein acylation;Ada2/Gcn5/Ada3 transcription activator complex;transcription corepressor activity;peptidyl-lysine acetylation;covalent chromatin modification;histone acetylatio…	GO:0018393;GO:1902493;GO:0000123;GO:0016570;GO:0017025;GO:0043966;GO:0031248;GO:0006473;GO:0043543;GO:0005671;GO:0003714;GO:0018394;GO:0016569;GO:0016573;GO:0006475;GO:0018205
Eef1d	Elongation factor 1-delta	E9QN08;Q80T06;P57776;P57776-3;P57776-2;Q91VK2;D3YUQ9;F6ZFU0;D3YZT9;D3Z7N2	1936	ENSG00000104529	ENSP00000437276	NM_032378	NP_115754	27.217	58.8	6.7599e-84	83	5.89887e+08	6.515e+08	6.79455e+08		258380000	251740000	274125000	6.515e+08	258380000	1.33427	0.00315589		regulation of I-kappaB kinase/NF-kappaB signaling;positive regulation of I-kappaB kinase/NF-kappaB signaling;I-kappaB kinase/NF-kappaB signaling	GO:0043122;GO:0043123;GO:0007249
Eef1g	Elongation factor 1-gamma	Q9D8N0	1937	ENSG00000254772	ENSP00000367258	NM_001404	NP_001395	50.06	32.5	7.8667e-69	102	5.13006e+08	5.11125e+08	5.43628e+08		242110000	240610000	250390000	5.13006e+08	242110000	1.08331	0.000670153		response to virus	GO:0009615
Eef2	Elongation factor 2	P58252	1938	ENSG00000167658	ENSP00000471265	NM_001961	NP_001952	95.313	33.7	3.33e-105	163	1.0914e+09	1.28499e+09	1.25245e+09		511025000	431695000	459545000	1252450966	459545000	1.44648	0.00268083		posttranscriptional regulation of gene expression;protein kinase binding;regulation of translation	GO:0010608;GO:0019901;GO:0006417
Elavl1	ELAV-like protein 1	P70372	1994	ENSG00000066044	ENSP00000472197	NM_001419	NP_001410	36.169	49.1	2.416e-67	55	3.79526e+08	3.63963e+08	3.06345e+08		108105000	128885000	133475000	363963367	128885000	1.49771	0.00502207		posttranscriptional regulation of gene expression;mRNA binding;protein kinase binding;3'-UTR-mediated mRNA stabilization;regulation of translation	GO:0010608;GO:0003729;GO:0019901;GO:0070935;GO:0006417
Eprs	Bifunctional glutamate/proline--tRNA ligase;Glutamate--tRNA ligase;Proline--tRNA ligase	Q8CGC7	2058	ENSG00000136628	ENSP00000477493	NM_004446	NP_004437	170.08	27.7	1.8391e-197	156	6.45858e+08	8.41589e+08	6.49152e+08		162915000	203050000	211945000	6.49152e+08	203050000	1.67672	0.011791		posttranscriptional regulation of gene expression;response to interferon-gamma;negative regulation of translation;cellular response to interferon-gamma;regulation of translation	GO:0010608;GO:0034341;GO:0017148;GO:0071346;GO:0006417
Ercc3	TFIIH basal transcription factor complex helicase XPB subunit	P49135	2071	ENSG00000163161	ENSP00000444796	NM_000122	NP_000113	89.125	4.7	3.6061e-08	3	3.0814e+07	3.18552e+07	2.99744e+07		9410750	7250400	7156450	3.0814e+07	7250400	2.08745	3e-05	+	DNA helicase activity;nucleotide-excision repair, DNA damage removal;regulation of multi-organism process;positive regulation of viral process;regulation of mitotic cell cycle phase transition;RNA polymerase II carboxy-terminal domain kinase activity;transcription elongation from RNA polymerase I promoter;positive regulation of cell death;DNA-templated transcription, elongation;nuclear transcript…	GO:0003678;GO:0000718;GO:0043900;GO:0048524;GO:1901990;GO:0008353;GO:0006362;GO:0010942;GO:0006354;GO:0044798;GO:0006353;GO:0019083;GO:0008544;GO:0004674;GO:0044349;GO:0050434;GO:0004386;GO:0009913;GO:0005667;GO:0006289;GO:0006352;GO:0046782;GO:0090305;GO:0043903;GO:0006397;GO:0006360;GO:0006979;GO:0007346;GO:0006283;GO:0032508;GO:0043068;GO:0071103;GO:0030855;GO:0008022;GO:0016887;GO:0047485;GO:…
Ethe1	Persulfide dioxygenase ETHE1, mitochondrial	Q9DCM0	23474	ENSG00000105755	ENSP00000469652	NM_014297	NP_055112	27.738	27.6	4.4298e-17	11	7.40822e+07	7.00611e+07	9.24605e+07		14251500	15165000	12429500	7.40822e+07	14251500	2.37801	0.0103079	+	transition metal ion binding	GO:0046914
Fbl	rRNA 2-O-methyltransferase fibrillarin	P35550	2091	ENSG00000105202	ENSP00000472805	NM_001436	NP_001427	34.306	29.7	7.5056e-47	42	2.19819e+08	2.43178e+08	2.36179e+08		73681500	79853000	83990000	2.36179e+08	79853000	1.56446	0.000465181		macromolecule methylation;histone methyltransferase activity;protein methylation;nucleolar part;histone modification;protein alkylation;covalent chromatin modification;histone methylation;protein methyltransferase activity;nuclear body;Cajal body	GO:0043414;GO:0042054;GO:0006479;GO:0044452;GO:0016570;GO:0008213;GO:0016569;GO:0016571;GO:0008276;GO:0016604;GO:0015030
Fkbp4	Peptidyl-prolyl cis-trans isomerase FKBP4;Peptidyl-prolyl cis-trans isomerase FKBP4, N-terminally processed	P30416	2288	ENSG00000004478	ENSP00000446368	NM_002014	NP_002005	51.572	14	2.2803e-17	30	1.17353e+08	8.29997e+07	1.04719e+08		60686500	51811000	43319000	1.04719e+08	51811000	1.0152	0.0222024		negative regulation of cellular component organization	GO:0051129
Gapdh	Glyceraldehyde-3-phosphate dehydrogenase	P16858;S4R257;D3YYI5	2597	ENSG00000111640	ENSP00000380070	NM_002046	NP_002037	35.81	77.2	0	611	1.53419e+10	2.09451e+10	2.01953e+10		2091750000	2356700000	2083200000	20195313910	2091750000	3.27124	0.0107875	+	cell-type specific apoptotic process;glycolysis;posttranscriptional regulation of gene expression;protein stabilization;response to interferon-gamma;negative regulation of translation;cellular response to interferon-gamma;glucose catabolic process;regulation of translation;regulation of protein stability	GO:0097285;GO:0006096;GO:0010608;GO:0050821;GO:0034341;GO:0017148;GO:0071346;GO:0006007;GO:0006417;GO:0031647
Gstp1	Glutathione S-transferase P 1;Glutathione S-transferase P 2	P19157	2950	ENSG00000084207	ENSP00000381607	NM_000852	NP_000843	23.609	24.8	8.0298e-13	10	6.7155e+07	4.35743e+07	4.74282e+07		18575000	19077000	23673000	4.74282e+07	19077000	1.31391	0.0419678		negative regulation of response to cytokine stimulus;negative regulation of phosphorylation;negative regulation of stress-activated protein kinase signaling cascade;negative regulation of phosphorus metabolic process;I-kappaB kinase/NF-kappaB signaling;negative regulation of cytokine production;regulation of extrinsic apoptotic signaling pathway;regulation of chemokine production;inflammatory res…	GO:0060761;GO:0042326;GO:0070303;GO:0010563;GO:0007249;GO:0001818;GO:2001236;GO:0032642;GO:0006954;GO:0071222;GO:0043124;GO:1902532;GO:0043122;GO:0009617;GO:0006979;GO:0060759;GO:0000302;GO:0048144;GO:0043405;GO:0071356;GO:0048145;GO:0046328;GO:0071901;GO:0033993;GO:0032640;GO:0043409;GO:0007254;GO:0097191;GO:0006469;GO:0071396;GO:0032496;GO:2000379;GO:0032873;GO:0001959;GO:0032720;GO:0019901;GO:…
Gtf2b	Transcription initiation factor IIB	P62915	2959	ENSG00000137947	ENSP00000415741	NM_001514	NP_001505	34.819	10.8	5.112e-10	11	3.08509e+07	2.58422e+07	2.46789e+07		12661300	9348750	10746150	2.58422e+07	10746150	1.26591	0.0048648		transcription initiation from RNA polymerase II promoter;thyroid hormone receptor binding;nuclear hormone receptor binding;DNA-templated transcription, elongation;transcription elongation from RNA polymerase II promoter;DNA-templated transcription, initiation;hormone receptor binding	GO:0006367;GO:0046966;GO:0035257;GO:0006354;GO:0006368;GO:0006352;GO:0051427
Gtf3c3	General transcription factor IIIC, polypeptide 3	Q3TMP1	9330	ENSG00000119041	ENSP00000438797	NM_012086	NP_036218	100.62	4.6	1.7346e-08	14	3.00469e+07	2.65778e+07	2.79964e+07		9927800	9919050	8322050	2.79964e+07	9919050	1.49697	0.000446684		rRNA transcription;transcription from RNA polymerase III promoter;nuclear transcription factor complex;transcription factor complex	GO:0009303;GO:0006383;GO:0044798;GO:0005667
Gtf3c4	General transcription factor 3C polypeptide 4	Q8BMQ2;Q8BMQ2-3;E9Q2B0	9329	ENSG00000125484	ENSP00000431378	NM_012204	NP_036336	91.612	9.3	1.008e-16	12	5.2611e+07	5.32072e+07	5.83568e+07		19641500	18137500	22819500	5.32072e+07	19641500	1.43772	0.000177673		rRNA transcription;internal peptidyl-lysine acetylation;transcription from RNA polymerase III promoter;histone modification;nuclear transcription factor complex;protein acetylation;protein acylation;peptidyl-lysine acetylation;covalent chromatin modification;histone acetylation;transcription factor complex;DNA-templated transcription, initiation;internal protein amino acid acetylation;peptidyl-ly…	GO:0009303;GO:0018393;GO:0006383;GO:0016570;GO:0044798;GO:0006473;GO:0043543;GO:0018394;GO:0016569;GO:0016573;GO:0005667;GO:0006352;GO:0006475;GO:0018205
Gtf3c5	General transcription factor 3C polypeptide 5	Q8R2T8-2;Q8R2T8	9328	ENSG00000148308	ENSP00000397961	NM_012087	NP_036219	59.867	10.7	1.9527e-14	7	6.40031e+07	5.92432e+07	5.56708e+07		15821500	23034000	15548500	5.92432e+07	15821500	1.90476	0.000270922		rRNA transcription;transcription from RNA polymerase III promoter;nuclear transcription factor complex;transcription factor complex	GO:0009303;GO:0006383;GO:0044798;GO:0005667
H3f3a	Histone H3;Histone H3.3;Histone H3.2;Histone H3.1;Histone H3.3C	P84244	3020	ENSG00000163041	ENSP00000355781	NM_002107	NP_002098	13.322	25.2	1.6295e-13	18	1.73445e+08	1.61192e+08	1.84521e+08		110315000	64499500	80645000	1.73445e+08	80645000	1.10482	0.0104234
Hcfc1	Host cell factor 1;HCF N-terminal chain 1;HCF N-terminal chain 2;HCF N-terminal chain 3;HCF N-terminal chain 4;HCF N-terminal chain 5	Q61191;B1AUX2	3054	ENSG00000268768	ENSP00000472568	NM_005334	NP_005325	210.43	8.8	1.2642e-61	92	3.79465e+08	3.09886e+08	3.45683e+08		149565000	168045000	174690000	3.45683e+08	168045000	1.0406	0.00629703		internal peptidyl-lysine acetylation;regulation of protein complex assembly;histone modification;transcription coactivator activity;SAGA-type complex;methyltransferase complex;histone acetyltransferase activity;chromatin binding;protein acetyltransferase complex;protein acylation;Ada2/Gcn5/Ada3 transcription activator complex;histone H4 acetylation;MLL1 complex;histone acetylation;N-acyltransfera…	GO:0018393;GO:0043254;GO:0016570;GO:0003713;GO:0070461;GO:0034708;GO:0004402;GO:0003682;GO:0031248;GO:0043543;GO:0005671;GO:0043967;GO:0071339;GO:0016573;GO:0016410;GO:0035097;GO:0031647;GO:0018205;GO:0019042;GO:1902493;GO:0010608;GO:0050821;GO:0000123;GO:0016746;GO:0006473;GO:0044665;GO:0016747;GO:0008080;GO:0018394;GO:0016569;GO:0016407;GO:0045787;GO:0006475
Hdac1	Histone deacetylase 1;Histone deacetylase	O09106;D3YYI8	3065	ENSG00000116478	ENSP00000407859	NM_004964	NP_004955	55.074	24.5	4.7081e-99	65	3.25043e+08	2.64723e+08	3.12123e+08		108367000	120435000	117865000	3.12123e+08	117865000	1.40498	0.00774651		transforming growth factor beta receptor signaling pathway;regulation of multi-organism process;eye development;histone deacetylase binding;chromatin;intracellular receptor signaling pathway;hydrolase activity, acting on carbon-nitrogen (but not peptide) bonds, in linear amides;viral transcription;epidermis development;histone deacetylase complex;negative regulation of cell cycle;embryonic morpho…	GO:0007179;GO:0043900;GO:0001654;GO:0042826;GO:0000785;GO:0030522;GO:0016811;GO:0019083;GO:0008544;GO:0000118;GO:0045786;GO:0048598;GO:0052312;GO:0016580;GO:0071560;GO:0009913;GO:0006352;GO:0006338;GO:0046782;GO:0043903;GO:0043901;GO:0038179;GO:0043921;GO:0032897;GO:0001047;GO:0001067;GO:0042733;GO:0000975;GO:0017053;GO:0033558;GO:0001085;GO:0003714;GO:0032800;GO:0007219;GO:0044454;GO:0030855;GO:…
Hdac2	Histone deacetylase 2	P70288;Q8BQ10	3066	ENSG00000196591	ENSP00000430432	NM_001527	NP_001518	55.302	16.8	6.9138e-41	13	5.31654e+07	5.77348e+07	5.6937e+07		16444000	11281000	9972400	5.6937e+07	11281000	2.33547	0.000116521	+	eye development;chromatin;hydrolase activity, acting on carbon-nitrogen (but not peptide) bonds, in linear amides;gene silencing;chromatin binding;epidermis development;histone deacetylase complex;embryonic morphogenesis;negative regulation of cell cycle;regulation of protein processing;Sin3 complex;epidermal cell differentiation;chromatin remodeling;negative regulation of sequence-specific DNA b…	GO:0001654;GO:0000785;GO:0016811;GO:0016458;GO:0003682;GO:0008544;GO:0000118;GO:0048598;GO:0045786;GO:0070613;GO:0016580;GO:0009913;GO:0006338;GO:0043433;GO:0038179;GO:0042733;GO:0030162;GO:0017053;GO:0033558;GO:0001085;GO:0032800;GO:0044454;GO:0030855;GO:0016569;GO:0048011;GO:0040029;GO:0035601;GO:0016570;GO:0070491;GO:0034708;GO:0010870;GO:0070822;GO:0051129;GO:0016575;GO:0070603;GO:0000790;GO:…
Hdac3	Histone deacetylase 3;Histone deacetylase	O88895;Q3UM33	8841	ENSG00000171720	ENSP00000430782	NM_003883	NP_003874	48.364	7.3	1.3731e-07	11	3.00973e+07	2.41343e+07	2.89381e+07		5.241e+06	12619000	9533450	2.89381e+07	9533450	1.6019	0.00295695		negative regulation of phosphorylation;protein deacylation;histone deacetylase binding;negative regulation of stress-activated protein kinase signaling cascade;negative regulation of MAPK cascade;JNK cascade;hydrolase activity, acting on carbon-nitrogen (but not peptide) bonds, in linear amides;negative regulation of phosphorus metabolic process;chromatin binding;histone deacetylase complex;negat…	GO:0042326;GO:0035601;GO:0042826;GO:0070303;GO:0043409;GO:0007254;GO:0016811;GO:0010563;GO:0003682;GO:0000118;GO:0045786;GO:0032873;GO:0046329;GO:0006476;GO:0051403;GO:1902532;GO:0038179;GO:0032872;GO:0004407;GO:0070302;GO:0017053;GO:0019213;GO:0033558;GO:0003714;GO:0045936;GO:0080135;GO:0007219;GO:0031098;GO:0046328;GO:0048011
Hexim1	Protein HEXIM1	Q8R409	10614	ENSG00000186834	ENSP00000328773	NM_006460	NP_006451	40.243	17.7	3.0723e-39	24	1.60434e+08	1.45251e+08	1.56296e+08		52089500	55340500	57164500	1.56296e+08	55340500	1.49788	0.000861356		protein kinase inhibitor activity;negative regulation of phosphorylation;negative regulation of phosphorus metabolic process;regulation of cyclin-dependent protein serine/threonine kinase activity;negative regulation of cell cycle;negative regulation of protein kinase activity;negative regulation of protein phosphorylation;regulation of protein serine/threonine kinase activity;negative regulation…	GO:0004860;GO:0042326;GO:0010563;GO:0000079;GO:0045786;GO:0006469;GO:0001933;GO:0071900;GO:0033673;GO:0045936;GO:0051348;GO:0071901;GO:0045736
Hsp90b1	Endoplasmin	P08113;F7C312	7184	ENSG00000166598	ENSP00000450215	NM_003299	NP_003290	92.475	43.9	0	214	1.50075e+09	1.59366e+09	1.25491e+09		411720000	574025000	510595000	1500748061	510595000	1.55543	0.00419719		regulation of nuclease activity;innate immune response-activating signal transduction;response to topologically incorrect protein;positive regulation of innate immune response;response to decreased oxygen levels;response to endoplasmic reticulum stress;activation of innate immune response;toll-like receptor signaling pathway;endoplasmic reticulum unfolded protein response;ER-nucleus signaling pat…	GO:0032069;GO:0002758;GO:0035966;GO:0045089;GO:0036293;GO:0034976;GO:0002218;GO:0002224;GO:0030968;GO:0006984;GO:0071407;GO:0035967;GO:0002221;GO:0032075;GO:0051235;GO:0043161;GO:0001666;GO:0031349;GO:0010498;GO:0045088;GO:0006986;GO:0070482;GO:0034620;GO:0006987;GO:0014070
Hspa8	Heat shock cognate 71 kDa protein	P63017;Q504P4	85390	ENSG00000109971	ENSP00000437189	NM_153201	NP_694881	70.87	76	0	1280	5.20037e+10	5.1067e+10	5.15255e+10		23389500000	23664500000	22774000000	51525519520	23389500000	1.13943	1.93e-07		nucleoside monophosphate metabolic process;ATPase activity, coupled;response to topologically incorrect protein;ribonucleoside monophosphate metabolic process;nucleoside monophosphate catabolic process;ribonucleoside monophosphate catabolic process;purine nucleoside monophosphate catabolic process;purine ribonucleoside monophosphate metabolic process;response to unfolded protein;purine ribonucleo…	GO:0009123;GO:0042623;GO:0035966;GO:0009161;GO:0009125;GO:0009158;GO:0009128;GO:0009167;GO:0006986;GO:0009169;GO:0009126;GO:0016887;GO:0046034;GO:0006200
Ipo9	Importin-9	E9QKZ2;Q91YE6;F6TLX3;E0CXB2	55705	ENSG00000198700	ENSP00000387761	NM_018085	NP_060555	115.95	2.4	6.731e-07	6	2.27658e+07	3.50834e+07	3.03936e+07		2.5099e+06	2524750	2.18975e+06	3.03936e+07	2.5099e+06	3.59807	0.0171369	+	protein targeting;nucleocytoplasmic transport;nuclear import;nuclear transport;protein localization to nucleus;single-organism nuclear import;histone binding;protein import into nucleus;protein targeting to nucleus;protein import	GO:0006605;GO:0006913;GO:0051170;GO:0051169;GO:0034504;GO:1902593;GO:0042393;GO:0006606;GO:0044744;GO:0017038
Irf2bp1	Interferon regulatory factor 2-binding protein 1	Q8R3Y8-2;Q8R3Y8	26145	ENSG00000170604	ENSP00000307265	NM_015649	NP_056464	59.513	25	1.4418e-54	52	1.40584e+08	1.50331e+08	1.6283e+08		48967500	52832500	52800000	1.50331e+08	52800000	1.50953	0.00311124
Itch	E3 ubiquitin-protein ligase Itchy	Q8C863-2;Q8C863	83737	ENSG00000078747	ENSP00000445608	NM_031483	NP_113671	86.701	5.5	1.041e-09	5	1.4573e+07	1.89675e+07	1.83365e+07		5473700	4669250	5820500	1.83365e+07	5473700	1.74413	0.00951319		regulation of multi-organism process;negative regulation of phosphorylation;negative regulation of stress-activated protein kinase signaling cascade;regulation of immune effector process;intracellular receptor signaling pathway;negative regulation of phosphorus metabolic process;negative regulation of cytokine production;defense response to virus;regulation of response to biotic stimulus;positive…	GO:0043900;GO:0042326;GO:0070303;GO:0002697;GO:0030522;GO:0010563;GO:0001818;GO:0051607;GO:0002831;GO:0045089;GO:0002221;GO:0006954;GO:0046329;GO:0043901;GO:0043433;GO:1902532;GO:0045088;GO:0007219;GO:0046328;GO:0040008;GO:0016049;GO:0032606;GO:0043409;GO:0009615;GO:0007254;GO:0005126;GO:0002753;GO:0002758;GO:0019787;GO:0000209;GO:0042379;GO:0002218;GO:0032479;GO:0032873;GO:0002683;GO:0070423;GO:…
Jun	Transcription factor AP-1	P05627	3725	ENSG00000177606	ENSP00000360266	NM_002228	NP_002219	35.943	16.8	1.085e-26	23	9.29227e+07	6.70198e+07	7.99571e+07		34555500	45666500	39927000	7.99571e+07	39927000	1.00186	0.0204475		TRIF-dependent toll-like receptor signaling pathway;transforming growth factor beta receptor signaling pathway;positive regulation of viral process;regulation of multi-organism process;chromatin;transcription coactivator activity;immune response-regulating cell surface receptor signaling pathway;SMAD protein import into nucleus;toll-like receptor 3 signaling pathway;viral transcription;positive r…	GO:0035666;GO:0007179;GO:0048524;GO:0043900;GO:0000785;GO:0003713;GO:0002768;GO:0007184;GO:0034138;GO:0019083;GO:0045089;GO:0070412;GO:0002755;GO:0052312;GO:0000976;GO:0038124;GO:0038123;GO:0071560;GO:0034504;GO:0050434;GO:0006606;GO:0038095;GO:0044744;GO:0002756;GO:0002221;GO:0046782;GO:0006913;GO:0043903;GO:0043901;GO:0051169;GO:0001067;GO:0032897;GO:0043921;GO:0001102;GO:0000975;GO:0045088;GO:…	+
Kpna2	Importin subunit alpha-1	P52293;A2A600;A2A601	3838	ENSG00000262472	ENSP00000464196	NM_002266	NP_002257	57.927	26.3	7.1821e-53	59	1.42135e+08	1.26798e+08	1.38768e+08		62464000	60488500	71070500	1.38768e+08	62464000	1.15157	0.000438817		protein targeting;histone deacetylase binding;regulation of DNA metabolic process;nucleocytoplasmic transportnuclear import;nuclear transport;protein localization to nucleus;single-organism nuclear import;protein import into nucleus;DNA recombination;protein targeting to nucleus;protein import	GO:0006605;GO:0042826;GO:0051052;GO:0006913;GO:0051170;GO:0051169;GO:0034504;GO:1902593;GO:0006606;GO:0006310;GO:0044744;GO:0017038
Kpna3	Importin subunit alpha-4	O35344	3839	ENSG00000102753	ENSP00000393869	NM_002267	NP_002258	57.772	11.7	1.2498e-14	24	7.52968e+07	6.52656e+07	7.25825e+07		27748000	23209500	28238000	7.25825e+07	27748000	1.38724	0.00086561		nuclear pore;protein targeting;pore complex;nucleocytoplasmic transport;nuclear import;nuclear transport;protein localization to nucleus;single-organism nuclear import;protein import into nucleus;protein targeting to nucleus;nuclear envelope;protein import	GO:0005643;GO:0006605;GO:0046930;GO:0006913;GO:0051170;GO:0051169;GO:0034504;GO:1902593;GO:0006606;GO:0044744;GO:0005635;GO:0017038
Kpnb1	Importin subunit beta-1	P70168	3837	ENSG00000108424	ENSP00000464200	NM_002265	NP_002256	97.183	17	2.1879e-83	101	7.86418e+08	7.61131e+08	7.94777e+08		230025000	242680000	242675000	7.86418e+08	242675000	1.69627	4.86e-05		zinc ion binding;pore complex;protein targeting;nuclear pore;nuclear membrane;nucleocytoplasmic transport;nucleic acid phosphodiester bond hydrolysis;nuclear transport;single-organism nuclear import;DNA catabolic process, endonucleolytic;transition metal ion binding;DNA catabolic process;viral life cycle;nuclear import;protein import into nucleus, translocation;protein localization to nucleus;pro…	GO:0008270;GO:0046930;GO:0006605;GO:0005643;GO:0031965;GO:0006913;GO:0090305;GO:0051169;GO:1902593;GO:0000737;GO:0046914;GO:0006308;GO:0019058;GO:0051170;GO:0000060;GO:0034504;GO:0006606;GO:0044744;GO:0005635;GO:0017038
Leo1	RNA polymerase-associated protein LEO1	Q5XJE5	123169	ENSG00000166477	ENSP00000314610	NM_138792	NP_620147	75.596	3.7	6.317e-06	3	1.52847e+07	1.5844e+07	1.31823e+07		1.0807e+06	5184150	4150450	1.52847e+07	4150450	1.88075	0.00275721		cell fate commitment involved in formation of primary germ layer;regulation of mRNA 3'-end processing;positive regulation of mRNA processing;histone modification;stem cell differentiation;endoderm formation;negative regulation of myeloid cell differentiation;DNA-templated transcription, elongation;DNA-directed RNA polymerase II, holoenzyme;myeloid cell differentiation;RNA polymerase complex;cell …	GO:0060795;GO:0031440;GO:0050685;GO:0016570;GO:0048863;GO:0001706;GO:0045638;GO:0006354;GO:0016591;GO:0030099;GO:0030880;GO:0045165;GO:0000428;GO:0048598;GO:0007369;GO:0043631;GO:0031123;GO:0006368;GO:0006378;GO:0031124;GO:0006397;GO:0008023;GO:0035987;GO:0001711;GO:0019827;GO:0007492;GO:0045596;GO:0001704;GO:0055029;GO:0045637;GO:0016569;GO:0048864
Lnpep	Leucyl-cystinyl aminopeptidase	Q8C129	4012	ENSG00000113441	ENSP00000379117	NM_175920	NP_787116	117.3	8.3	3.2657e-41	39	1.29121e+08	1.11107e+08	1.20185e+08		56292000	53998500	62811500	120185235	56292000	1.09426	0.00183122		aminopeptidase activity;protein polyubiquitination;antigen processing and presentation of peptide antigen via MHC class I	GO:0004177;GO:0000209;GO:0002474
Mars	Methionine--tRNA ligase, cytoplasmic	Q68FL6;E9QB02;F6W0G8	4141	ENSG00000166986	ENSP00000450018	NM_004990	NP_004981	101.43	11.2	6.1708e-34	35	1.37033e+08	1.33809e+08	1.14557e+08		35855000	50588500	48754000	1.33809e+08	48754000	1.45658	0.00115198
Mavs	Mitochondrial antiviral-signaling protein	Q8VCF0	57506	ENSG00000088888	ENSP00000413749	NM_020746	NP_065797	53.398	30.2	2.3182e-42	23	8.86312e+07	8.51805e+07	9.48392e+07		30914500	1.65775e+07	32422000	8.86312e+07	30914500	1.51953	0.0013502		positive regulation of sequence-specific DNA binding transcription factor activity;regulation of multi-organism process;regulation of immune effector process;defense response to virus;defense response to bacterium;I-kappaB kinase/NF-kappaB signaling;negative regulation of cytokine production;regulation of interleukin-8 production;positive regulation of interleukin-8 production;cellular response t…	GO:0051091;GO:0043900;GO:0002697;GO:0051607;GO:0042742;GO:0007249;GO:0001818;GO:0032677;GO:0032757;GO:0071357;GO:0045089;GO:0002831;GO:0032727;GO:0032637;GO:0042306;GO:0034504;GO:0006606;GO:0060338;GO:0032642;GO:0032608;GO:0071359;GO:0042993;GO:0032481;GO:0032728;GO:0019079;GO:0006913;GO:0043903;GO:0043901;GO:0051169;GO:0043122;GO:0045071;GO:0009617;GO:0042307;GO:0001819;GO:0060759;GO:1900180;GO:…
Mcl1	Induced myeloid leukemia cell differentiation protein Mcl-1 homolog	P97287	4170	ENSG00000143384	ENSP00000358022	NM_182763	NP_877495	35.217	10.3	1.0201e-07	2	1.3625e+07	1.92003e+07	1.4063e+07		4532450	4944500	3453300	1.4063e+07	4532450	1.63354	0.0191633		cell fate determination;regulation of extrinsic apoptotic signaling pathway in absence of ligand;negative regulation of intrinsic apoptotic signaling pathway;negative regulation of intracellular signal transduction;extrinsic apoptotic signaling pathway;negative regulation of extrinsic apoptotic signaling pathway in absence of ligand;regulation of response to DNA damage stimulus;cell fate commitme…	GO:0001709;GO:2001239;GO:2001243;GO:1902532;GO:0097191;GO:2001240;GO:2001020;GO:0045165;GO:2000209;GO:0097192;GO:0043276;GO:1901099;GO:2001242;GO:2001236;GO:0097193;GO:0046982;GO:0008630;GO:0080135;GO:2001237;GO:0038034;GO:2001234;GO:2001233
Mcm6	DNA replication licensing factor MCM6	P97311	4175	ENSG00000076003	ENSP00000264156	NM_005915	NP_005906	92.866	61.3	0	569	6.97231e+09	7.05922e+09	7.42162e+09		2749500000	2623750000	2619750000	7059219910	2623750000	1.42788	0.000364746		adenyl nucleotide binding;DNA helicase activity;G1/S transition of mitotic cell cycle;ATP-dependent helicase activity;ATPase activity, coupled;DNA-dependent ATPase activity;purine NTP-dependent helicase activity;DNA-dependent DNA replication;ATP-dependent DNA helicase activity;adenyl ribonucleotide binding;DNA replication;ATP binding;helicase activity;ATPase activity	GO:0030554;GO:0003678;GO:0000082;GO:0008026;GO:0042623;GO:0008094;GO:0070035;GO:0006261;GO:0004003;GO:0032559;GO:0006260;GO:0005524;GO:0004386;GO:0016887
Mcmbp	Mini-chromosome maintenance complex-binding protein	Q8R3C0;H9KV04	79892	ENSG00000197771	ENSP00000358073	NM_024834	NP_079110	72.89	9.7	4.6704e-14	11	3.10144e+07	3.0991e+07	3.44307e+07		10986950	12633000	9653850	3.10144e+07	10986950	1.49715	0.000197205		DNA-dependent DNA replication;DNA replication;chromosome segregation;chromatin binding	GO:0006261;GO:0006260;GO:0007059;GO:0003682
Med1	Mediator of RNA polymerase II transcription subunit 1	Q925J9-3;B1AQH6;Q925J9-2;Q925J9-4;Q925J9	5469	ENSG00000125686	ENSP00000463307	NM_004774	NP_004765	61.565	4	0.00014782	2	2.99855e+07	2.20887e+07	2.40117e+07		3.12715e+06	8766200	7145500	2.40117e+07	7145500	1.74863	0.00407583		thyroid hormone receptor binding;eye development;intracellular receptor signaling pathway;transcription coactivator activity;steroid metabolic process;chromatin binding;epidermis development;blood vessel morphogenesis;ligand-dependent nuclear receptor transcription coactivator activity;positive regulation of epidermis development;epidermal cell differentiation;DNA-templated transcription, initiat…	GO:0046966;GO:0001654;GO:0030522;GO:0003713;GO:0008202;GO:0003682;GO:0008544;GO:0048514;GO:0030374;GO:0045684;GO:0009913;GO:0006352;GO:0030097;GO:0010817;GO:0042974;GO:0048872;GO:0035257;GO:0006356;GO:0006360;GO:0001047;GO:0001067;GO:0042789;GO:0042809;GO:0009299;GO:0045596;GO:0000975;GO:0001525;GO:0035258;GO:0030855;GO:0048545;GO:0050680;GO:0050678;GO:0001568;GO:0033993;GO:0006367;GO:0070849;GO:…
Med6	Mediator of RNA polymerase II transcription subunit 6	Q921D4	10001	ENSG00000133997	ENSP00000451684	NM_005466	NP_005457	28.433	12.6	6.1362e-07	7	2.32355e+07	2.06572e+07	2.12316e+07		5097800	5162950	5876900	2.12316e+07	5162950	2.03995	0.00100124	+	transcription initiation from RNA polymerase II promoter;transcription coactivator activity;DNA-templated transcription, initiation	GO:0006367;GO:0003713;GO:0006352
Mgp	Matrix Gla protein	P19788	4256	ENSG00000111341	ENSP00000445907	NM_001190839	NP_001177768	12.359	31.7	4.1052e-11	19	4.41005e+07	3.75248e+07	4.3058e+07		18873500	16759000	20810000	4.3058e+07	18873500	1.18992	0.00181807
Nab2	NGFI-A-binding protein 2	Q61127;Q3TYF1;Q61127-2	4665	ENSG00000166886	ENSP00000350309	NM_005967	NP_005958	56.576	36.4	1.5794e-48	86	4.34686e+08	3.75888e+08	4.19946e+08		181605000	152655000	176520000	4.19946e+08	176520000	1.25037	0.0012911		transcription from RNA polymerase III promoter;transcription corepressor activity;regulation of transcription from RNA polymerase III promoter	GO:0006383;GO:0003714;GO:0006359
Nampt	Nicotinamide phosphoribosyltransferase	Q99KQ4	10135	ENSG00000105835	ENSP00000390896	NM_005746	NP_005737	55.446	25.7	1.8416e-61	42	1.70453e+08	2.22068e+08	1.93879e+08		16888500	17840000	16293500	1.93879e+08	16888500	3.52104	0.00687834	+
Nbn	Nibrin	Q9R207;A2AMG5	4683	ENSG00000104320	ENSP00000430983	NM_002485	NP_002476	83.794	8.7	2.9411e-09	4	5.57814e+07	5.27499e+07	5.13067e+07		26073500	19765000	17591500	5.27499e+07	19765000	1.41622	0.00151356		telomere maintenance;DNA helicase activity;negative regulation of mitotic cell cycle phase transition;regulation of mitotic cell cycle phase transition;ATPase activity, coupled;chromosome, telomeric region;DNA-dependent ATPase activity;PML body;purine NTP-dependent helicase activity;negative regulation of cell cycle;nuclear body;cell cycle arrest;DNA-dependent DNA replication;ATP-dependent DNA he…	GO:0000723;GO:0003678;GO:1901991;GO:1901990;GO:0042623;GO:0000781;GO:0008094;GO:0016605;GO:0070035;GO:0045786;GO:0016604;GO:0007050;GO:0006261;GO:0004003;GO:0000075;GO:0006260;GO:0004386;GO:0010948;GO:0044774;GO:0032200;GO:0072331;GO:0006302;GO:1901988;GO:0000077;GO:0051052;GO:0008026;GO:1901987;GO:0006310;GO:0007093;GO:0000228;GO:0007346;GO:0032508;GO:0032392;GO:0030330;GO:0071103;GO:0031570;GO:…
Ncoa2	Nuclear receptor coactivator 2	E9PV80;Q61026	10499	ENSG00000140396	ENSP00000430850	NM_006540	NP_006531	151.35	3.7	5.3126e-13	12	4.06817e+07	3.53317e+07	4.2286e+07		15299000	13264000	16503000	4.06817e+07	15299000	1.41094	0.00251178		transcription coactivator activity;ligand-dependent nuclear receptor transcription coactivator activity;ligand-dependent nuclear receptor binding	GO:0003713;GO:0030374;GO:0016922
Ncor1	Nuclear receptor corepressor 1	Q5RIM6;Q3UV08;E9Q2B2;Q60974-2;Q60974;E9Q8K6;F7C134;E9Q9Y2;Q8CHB6	9611	ENSG00000141027	ENSP00000474008	NM_006311	NP_006302	270.78	1.9	5.3846e-12	7	3.09419e+07	2.71457e+07	3.01477e+07		12058300	9130250	11922500	3.01477e+07	11922500	1.33836	0.000311216		transcription initiation from RNA polymerase II promoter;transforming growth factor beta receptor signaling pathway;negative regulation of phosphorylation;histone deacetylase binding;negative regulation of stress-activated protein kinase signaling cascade;chromatin;negative regulation of MAPK cascade;Sin3-type complex;JNK cascade;negative regulation of phosphorus metabolic process;histone deacety…	GO:0006367;GO:0007179;GO:0042326;GO:0042826;GO:0070303;GO:0000785;GO:0043409;GO:0070822;GO:0007254;GO:0010563;GO:0000118;GO:0016580;GO:0071560;GO:0032873;GO:0006007;GO:0000790;GO:0006352;GO:0046329;GO:0051403;GO:1902532;GO:0001067;GO:0033613;GO:0001102;GO:0032872;GO:0000228;GO:0070302;GO:0000975;GO:0007178;GO:0017053;GO:0006096;GO:0044212;GO:0001085;GO:0003714;GO:0045936;GO:0007219;GO:0080135;GO:…
Ncor2	Nuclear receptor corepressor 2	E9Q9V3;E9PY55;Q9WU42;E9Q701;F8VQL9;Q9WU42-2;F6Z4B2	9612	ENSG00000196498	ENSP00000443689	NM_006312	NP_006303	253.86	7.2	5.6015e-35	27	9.14623e+07	7.72674e+07	8.20285e+07		37956500	35454000	36978000	8.20285e+07	36978000	1.14946	0.00654222		transcription initiation from RNA polymerase II promoter;transforming growth factor beta receptor signaling pathway;cellular ketone metabolic process;histone deacetylase binding;nuclear periphery;nuclear matrix;nuclear body;transmembrane receptor protein serine/threonine kinase signaling pathway;transcriptional repressor complex;cellular response to transforming growth factor beta stimulus;transc…	GO:0006367;GO:0007179;GO:0042180;GO:0042826;GO:0034399;GO:0016363;GO:0016604;GO:0007178;GO:0017053;GO:0071560;GO:0003714;GO:0007219;GO:0071559;GO:0006352;GO:0010565;GO:0047485
Npepps	Puromycin-sensitive aminopeptidase	F6QYF8;Q11011;E9Q039	9520	ENSG00000141279	ENSP00000442461	NM_006310	NP_006301	98.409	8.8	1.5531e-17	17	6.24025e+07	8.79538e+07	8.58492e+07		13025700	19305500	16973000	8.58492e+07	16973000	2.33856	0.0134848	+	cellular response to oxygen levels;cellular response to decreased oxygen levels;response to hypoxia;response to oxygen levels;cellular response to hypoxia;response to decreased oxygen levels;protein polyubiquitination;antigen processing and presentation of peptide antigen via MHC class I	GO:0071453;GO:0036294;GO:0001666;GO:0070482;GO:0071456;GO:0036293;GO:0000209;GO:0002474
Nr2f2	COUP transcription factor 2;COUP transcription factor 1	P43135	7026	ENSG00000185551	ENSP00000457112	NM_021005	NP_066285	45.571	16.4	1.2823e-14	26	7.45076e+07	7.56041e+07	7.40847e+07		34176000	21644000	31433500	7.45076e+07	31433500	1.24508	0.00628249		negative regulation of phosphorylation;direct ligand regulated sequence-specific DNA binding transcription factor activity;epithelial cell proliferation;endothelial cell proliferation;sequence-specific DNA binding RNA polymerase II transcription factor activity;ligand-activated sequence-specific DNA binding RNA polymerase II transcription factor activity;intracellular receptor signaling pathway;n…	GO:0042326;GO:0098531;GO:0050673;GO:0001935;GO:0000981;GO:0004879;GO:0030522;GO:2000146;GO:0010563;GO:0040013;GO:0045165;GO:0045786;GO:0006469;GO:0033293;GO:0043542;GO:0010632;GO:0001936;GO:0010594;GO:0001667;GO:0043177;GO:0000079;GO:0031406;GO:0071900;GO:0001933;GO:0051271;GO:0033673;GO:0043565;GO:0003714;GO:0045936;GO:0030855;GO:0051348;GO:0050680;GO:0010631;GO:0045736;GO:0050678;GO:0071901
Nr3c1	Glucocorticoid receptor	P06537-3;P06537;E9PUR6;E9Q310;P06537-4;P06537-2;E9PYV1	2908	ENSG00000113580	ENSP00000427672	NM_001204264	NP_001191194	83.272	5.4	1.7701e-10	10	3.42143e+07	3.54571e+07	3.97806e+07		13522500	11459500	13625500	3.54571e+07	13522500	1.39071	0.00172882		transcription initiation from RNA polymerase II promoter;DNA-templated transcription, initiation	GO:0006367;GO:0006352
Nup133	Nuclear pore complex protein Nup133	Q8R0G9	55746	ENSG00000069248	ENSP00000443496	NM_018230	NP_060700	128.62	22.8	2.3166e-134	134	7.64646e+08	6.78348e+08	7.76681e+08		208780000	212555000	212015000	7.64646e+08	212015000	1.85063	0.00337408		nuclear pore;pore complex;nucleocytoplasmic transport;nuclear transport;protein-DNA complex;nuclear envelope;kinetochore	GO:0005643;GO:0046930;GO:0006913;GO:0051169;GO:0032993;GO:0005635;GO:0000776
Papola	Poly(A) polymerase alpha;Poly(A) polymerase beta;Poly(A) polymerase gamma	Q61183	10914	ENSG00000090060	ENSP00000452578	NM_032632	NP_116021	18.934	12.5	0.0004971	2	1.695e+07	1.69295e+07	1.77173e+07		3.53125e+06	5588150	4947850	1.695e+07	4947850	1.77642	0.000592953		adenyl nucleotide binding;mRNA splicing, via spliceosome;mRNA processing;termination of RNA polymerase II transcription;DNA-templated transcription, termination;RNA splicing, via transesterification reactions;RNA splicing;transition metal ion binding;adenyl ribonucleotide binding;ATP binding;RNA splicing, via transesterification reactions with bulged adenosine as nucleophile;RNA 3'-end processing…	GO:0030554;GO:0000398;GO:0006397;GO:0006369;GO:0006353;GO:0000375;GO:0008380;GO:0046914;GO:0032559;GO:0005524;GO:0000377;GO:0031123;GO:0043631;GO:0016779;GO:0031124
Pcbp1	Poly(rC)-binding protein 1	P60335	5093	ENSG00000169564	ENSP00000305556	NM_006196	NP_006187	37.497	57.3	7.8688e-123	145	1.15784e+09	1.48223e+09	1.28516e+09		288935000	303785000	329040000	1285163045	303785000	2.08083	0.00801322	+	mRNA splicing, via spliceosome;single-stranded DNA binding;structure-specific DNA binding;mRNA processing;RNA splicing, via transesterification reactions with bulged adenosine as nucleophile;RNA splicing;RNA splicing, via transesterification reactions	GO:0000398;GO:0003697;GO:0043566;GO:0006397;GO:0000377;GO:0008380;GO:0000375
Pfkl	6-phosphofructokinase, liver type	P12382	5211	ENSG00000141959	ENSP00000384038	NM_002626	NP_002617	85.359	8.7	1.0201e-42	19	6.77894e+07	7.80382e+07	7.64167e+07		16883000	18822000	20040500	7.64167e+07	18822000	2.02147	0.00175066	+	adenyl nucleotide binding;glycolysisadenyl ribonucleotide binding;ATP binding;glucose catabolic process	GO:0030554;GO:0006096;GO:0032559;GO:0005524;GO:0006007
Pml	Protein PML	F7BTZ2;D3Z3A6;D3YXR5;Q60953-2;Q60953	5371	ENSG00000140464	ENSP00000458061	NM_033250	NP_150253	64.501	11.8	4.6606e-09	6	3.8142e+07	4.81228e+07	3.63398e+07		14843500	12970000	14541500	3.8142e+07	14541500	1.3912	0.0163495		zinc ion binding;regulation of multi-organism process;signal transduction involved in mitotic cell cycle checkpoint;negative regulation of mitotic cell cycle phase transition;negative regulation of translation;regulation of mitotic cell cycle phase transition;positive regulation of cell death;transcription coactivator activity;cellular senescence;ubiquitin protein ligase binding;PML body;regulati…	GO:0008270;GO:0043900;GO:0072413;GO:1901991;GO:0017148;GO:1901990;GO:0010942;GO:0003713;GO:0090398;GO:0031625;GO:0016605;GO:0002831;GO:0070613;GO:0071158;GO:0034599;GO:2001236;GO:2000134;GO:0034341;GO:0090068;GO:0034504;GO:0072595;GO:0044389;GO:0005635;GO:0010608;GO:1901988;GO:0031965;GO:0072332;GO:0031058;GO:0043903;GO:0072401;GO:0034399;GO:0072422;GO:0006979;GO:0010498;GO:0007346;GO:0001525;GO:…
Pold3	DNA polymerase delta subunit 3	Q8BH76;Q9EQ28	10714	ENSG00000077514	ENSP00000437231	NM_006591	NP_006582	50.748	30.2	1.1932e-51	49	1.38707e+08	1.74892e+08	1.75829e+08		55713500	58496000	61578500	1.74892e+08	58496000	1.58006	0.0121629		telomere maintenance;replication fork;DNA recombination;protein-DNA complex;nuclear chromosome;nuclear replisome;transcription-coupled nucleotide-excision repair;DNA-dependent DNA replication;DNA replication;nuclear chromosome part;nuclear replication fork;nucleotidyltransferase activity;DNA polymerase complex;nucleotide-excision repair;replisome;telomere organization;base-excision repair	GO:0000723;GO:0005657;GO:0006310;GO:0032993;GO:0000228;GO:0043601;GO:0006283;GO:0006261;GO:0006260;GO:0044454;GO:0043596;GO:0016779;GO:0042575;GO:0006289;GO:0030894;GO:0032200;GO:0006284
Polr1d	DNA-directed RNA polymerases I and III subunit RPAC2	Q9D1M1;P97304	51082	ENSG00000186184	ENSP00000382604	NM_152705	NP_689918	14.424	13.5	6.3239e-06	5	1.35633e+07	1.13828e+07	1.48684e+07		6260150	3.10395e+06	6540800	1.35633e+07	6260150	1.11544	0.00613138		transcription from RNA polymerase III promoter;DNA-directed RNA polymerase activity;transcription elongation from RNA polymerase I promotertype I interferon production;DNA-templated transcription, elongation;DNA-directed RNA polymerase I complex;DNA-templated transcription, termination;RNA polymerase complex;DNA-directed RNA polymerase complex;termination of RNA polymerase III transcription;regul…	GO:0006383;GO:0003899;GO:0006362;GO:0032606;GO:0006354;GO:0005736;GO:0006353;GO:0030880;GO:0000428;GO:0006386;GO:0032479;GO:0044452;GO:0006352;GO:0032481;GO:0006360;GO:0005666;GO:0001056;GO:0001819;GO:0001054;GO:0034062;GO:0055029;GO:0006363;GO:0016779;GO:0006361;GO:0006385
Polr2e	DNA-directed RNA polymerases I, II, and III subunit RPABC1	Q80UW8	5434	ENSG00000099817	ENSP00000467905	NM_002695	NP_002686	24.57	23.8	2.9434e-16	19	5.31974e+07	4.29019e+07	5.22938e+07		22016500	28505000	16742500	5.22938e+07	22016500	1.24806	0.00465777		transcription initiation from RNA polymerase II promoter;transcription from RNA polymerase III promoter;regulation of multi-organism process;positive regulation of viral process;DNA-directed RNA polymerase activity;type I interferon production;DNA-templated transcription, elongation;DNA-directed RNA polymerase II, holoenzyme;DNA-directed RNA polymerase I complex;DNA-templated transcription, termi…	GO:0006367;GO:0006383;GO:0043900;GO:0048524;GO:0003899;GO:0032606;GO:0006354;GO:0016591;GO:0005736;GO:0006353;GO:0019083;GO:0000375;GO:0030880;GO:0000428;GO:0006386;GO:0032479;GO:0044452;GO:0036260;GO:0043902;GO:0050434;GO:0009452;GO:0006368;GO:0006352;GO:0006289;GO:0000398;GO:0032481;GO:0046782;GO:0043903;GO:0006397;GO:0006360;GO:0005666;GO:0001819;GO:0001056;GO:0008380;GO:0001055;GO:0006283;GO:…
Ppp4c	Serine/threonine-protein phosphatase 4 catalytic subunit	P97470	5531	ENSG00000149923	ENSP00000461609	NM_002720	NP_002711	35.08	27.4	7.168e-20	22	1.22715e+08	1.13365e+08	9.95954e+07		36159000	37628500	36619500	113364994	36619500	1.63029	0.00770308		double-strand break repair;NIK/NF-kappaB signaling;regulation of DNA metabolic process;regulation of cellular response to stress;DNA recombination;regulation of response to DNA damage stimulus;receptor signaling protein activity;regulation of DNA repair;protein serine/threonine kinase activity;receptor signaling protein serine/threonine kinase activity	GO:0006302;GO:0038061;GO:0051052;GO:0080135;GO:0006310;GO:2001020;GO:0005057;GO:0006282;GO:0004674;GO:0004702
Prkar2a	cAMP-dependent protein kinase type II-alpha regulatory subunit	Q8K1M3;P12367	5576	ENSG00000114302	ENSP00000416438	NM_004157	NP_004148	45.589	28.9	2.318e-38	29	7.44178e+07	7.47461e+07	7.88348e+07		27157500	23427000	30871500	7.47461e+07	27157500	1.46065	0.000125912		protein kinase inhibitor activity;negative regulation of phosphorylation;negative regulation of phosphorus metabolic process;ubiquitin protein ligase binding;hormone transport;ERBB signaling pathway;negative regulation of protein kinase activity;activation of protein kinase activity;epidermal growth factor receptor signaling pathway;response to peptide hormone;small conjugating protein ligase bin…	GO:0004860;GO:0042326;GO:0010563;GO:0031625;GO:0009914;GO:0038127;GO:0006469;GO:0032147;GO:0007173;GO:0043434;GO:0044389;GO:0019901;GO:0010817;GO:0015833;GO:1902554;GO:0038179;GO:0046879;GO:0001933;GO:0071900;GO:1901653;GO:0002790;GO:0033673;GO:0071774;GO:1901652;GO:0042886;GO:0045936;GO:0008543;GO:0051348;GO:0044344;GO:0071901;GO:0030072;GO:0048011
Prpf31	U4/U6 small nuclear ribonucleoprotein Prp31	Q8CCF0-3;Q8CCF0;Q8CCF0-2	26121	ENSG00000273469	ENSP00000477490	NM_015629	NP_056444	55.001	31.7	3.0258e-51	59	2.31827e+08	2.26405e+08	2.63258e+08		73459500	57416500	75714500	2.31827e+08	73459500	1.65803	0.000994808		mRNA splicing, via spliceosome;MLL1/2 complex;mRNA processing;methyltransferase complex;RNA splicing, via transesterification reactions with bulged adenosine as nucleophile;MLL1 complex;RNA splicing;RNA splicing, via transesterification reactions;histone methyltransferase complex;nuclear body;Cajal body	GO:0000398;GO:0044665;GO:0006397;GO:0034708;GO:0000377;GO:0071339;GO:0008380;GO:0000375;GO:0035097;GO:0016604;GO:0015030
Prpf8	Pre-mRNA-processing-splicing factor 8	Q99PV0	10594	ENSG00000174231	ENSP00000460849	NM_006445	NP_006436	273.61	2.7	1.1264e-15	21	6.03385e+07	6.63646e+07	6.51758e+07		21307000	22811500	24996500	6.51758e+07	22811500	1.51458	0.000200267		mRNA splicing, via spliceosome;mRNA processing;RNA splicing, via transesterification reactions with bulged adenosine as nucleophile;RNA splicing;RNA splicing, via transesterification reactions	GO:0000398;GO:0006397;GO:0000377;GO:0008380;GO:0000375
Psmc2	26S protease regulatory subunit 7	P46471;Q8BVQ9	5701	ENSG00000161057	ENSP00000445546	NM_002803	NP_002794	48.647	49.2	1.1135e-126	146	1.37736e+09	1.21808e+09	1.23184e+09		330710000	320775000	351715000	1231835349	330710000	1.89717	0.00226221		negative regulation of mitotic cell cycle phase transition;signal transduction involved in mitotic cell cycle checkpoint;regulation of G1/S transition of mitotic cell cycle;regulation of mitotic cell cycle phase transition;ribonucleoside monophosphate metabolic process;negative regulation of cell cycle;positive regulation of cell cycle arrest;negative regulation of G1/S transition of mitotic cell…	GO:1901991;GO:0072413;GO:2000045;GO:1901990;GO:0009161;GO:0045786;GO:0071158;GO:2000134;GO:0000075;GO:0090068;GO:0051443;GO:0010948;GO:0009126;GO:0072431;GO:0010565;GO:0031398;GO:1901988;GO:0043161;GO:0072401;GO:0072422;GO:1902400;GO:0009125;GO:0010498;GO:0007346;GO:0030330;GO:0044783;GO:0009169;GO:0031396;GO:0006977;GO:0042770;GO:0016887;GO:0022624;GO:0006200;GO:1902403;GO:0000209;GO:0007050;GO:…
Psmc3	26S protease regulatory subunit 6A	A2AGN7;O88685;B7ZCF1	5702	ENSG00000165916	ENSP00000473652	NM_002804	NP_002795	44.669	60	7.7714e-139	132	8.80104e+08	8.209e+08	8.58087e+08		201115000	188365000	198250000	858086633	198250000	2.1138	0.000404144	+	regulation of G1/S transition of mitotic cell cycle;negative regulation of mitotic cell cycle phase transition;signal transduction involved in mitotic cell cycle checkpoint;regulation of mitotic cell cycle phase transition;transcription coactivator activity;ribonucleoside monophosphate metabolic process;negative regulation of cell cycle;positive regulation of cell cycle arrest;negative regulation…	GO:2000045;GO:1901991;GO:0072413;GO:1901990;GO:0003713;GO:0009161;GO:0045786;GO:0071158;GO:2000134;GO:0000075;GO:0090068;GO:0051443;GO:0010948;GO:0009126;GO:0072431;GO:0010565;GO:0031398;GO:1901988;GO:0043161;GO:0072401;GO:0072422;GO:1902400;GO:0009125;GO:0010498;GO:0007346;GO:0030330;GO:0003714;GO:0044783;GO:0009169;GO:0031396;GO:0006977;GO:0042770;GO:0016887;GO:0022624;GO:0006200;GO:1902403;GO:…
Psmc5	26S protease regulatory subunit 8	P62196;Q8K1K2	5705	ENSG00000087191	ENSP00000464646	NM_002805	NP_002796	45.626	64.3	3.1996e-150	169	1.00824e+09	9.69831e+08	9.71307e+08		224805000	257245000	215825000	9.71307e+08	224805000	2.11125	1.88e-06	+	regulation of G1/S transition of mitotic cell cycle;signal transduction involved in mitotic cell cycle checkpoint;negative regulation of mitotic cell cycle phase transition;regulation of mitotic cell cycle phase transition;signal transduction involved in mitotic DNA integrity checkpoint;positive regulation of cell cycle arrest;negative regulation of cell cycle;protein polyubiquitination;cell cycl…	GO:2000045;GO:0072413;GO:1901991;GO:1901990;GO:1902403;GO:0071158;GO:0045786;GO:0000209;GO:0007050;GO:2000134;GO:0000075;GO:0090068;GO:0051443;GO:0010948;GO:0072431;GO:0044774;GO:0010565;GO:1902402;GO:0031398;GO:0002474;GO:0072331;GO:0051437;GO:0042180;GO:1901988;GO:0000077;GO:0000082;GO:1901987;GO:0072395;GO:0043161;GO:0072401;GO:0007093;GO:0072422;GO:1902400;GO:0031571;GO:0071156;GO:0051427;GO:…
Psmd11	26S proteasome non-ATPase regulatory subunit 11	Q8BG32;G3UXL5	5717	ENSG00000108671	ENSP00000464475	NM_002815	NP_002806	47.436	30.6	2.9176e-47	87	4.51331e+08	3.67627e+08	3.97339e+08		150975000	151440000	151450000	3.97339e+08	151440000	1.39163	0.00916343		regulation of G1/S transition of mitotic cell cycle;signal transduction involved in mitotic cell cycle checkpoint;stem cell differentiation;negative regulation of mitotic cell cycle phase transition;regulation of mitotic cell cycle phase transition;signal transduction involved in mitotic DNA integrity checkpoint;positive regulation of cell cycle arrest;negative regulation of cell cycle;protein po…	GO:2000045;GO:0072413;GO:0048863;GO:1901991;GO:1901990;GO:1902403;GO:0071158;GO:0045786;GO:0000209;GO:0007050;GO:2000134;GO:0000075;GO:0090068;GO:0051443;GO:0010948;GO:0072431;GO:0044774;GO:0010565;GO:1902402;GO:0031398;GO:0002474;GO:0072331;GO:0042180;GO:1901988;GO:0051437;GO:0000077;GO:0000082;GO:1901987;GO:0072395;GO:0043161;GO:0072401;GO:0007093;GO:0072422;GO:1902400;GO:0031571;GO:0071156;GO:…
Ptgs2	Prostaglandin G/H synthase 2	Q05769	5743	ENSG00000073756	ENSP00000454130	NM_000963	NP_000954	69.012	9.4	1.7075e-10	4	3.42008e+07	2.84275e+07	2.96363e+07		2.98975e+06	9.3875e+06	19056000	2.96363e+07	9.3875e+06	1.65855	0.0361849		positive regulation of locomotion;cell migration involved in sprouting angiogenesis;regulation of lipid biosynthetic process;regulation of nitric oxide biosynthetic process;positive regulation of cell motility;transforming growth factor beta production;endothelial cell migration;temperature homeostasis;regulation of epithelial cell migration;nitric oxide metabolic process;regulation of endothelia…	GO:0040017;GO:0002042;GO:0046890;GO:0045428;GO:2000147;GO:0071604;GO:0043542;GO:0001659;GO:0010632;GO:0046209;GO:0010594;GO:1901342;GO:0043534;GO:0010565;GO:0006954;GO:0090049;GO:0001819;GO:0002675;GO:0030335;GO:0045600;GO:0019216;GO:0006693;GO:0071453;GO:0001525;GO:0036294;GO:0006809;GO:0070482;GO:0006953;GO:0045429;GO:0032103;GO:0042304;GO:0046889;GO:0050729;GO:0071456;GO:0036293;GO:0019217;GO:…
Ptk2	Focal adhesion kinase 1	P34152-3;P34152-4;P34152-2;P34152;P34152-6;P34152-5;P34152-7	5747	ENSG00000169398	ENSP00000341189	NM_005607	NP_722560	119.24	46.4	0	1176	1.07016e+11	1.12859e+11	1.3148e+11		244355000	236860000	272165000	1.12859e+11	244355000	8.85132	0.00396024	+	N/A	N/A
Purb	Transcriptional activator protein Pur-beta	O35295	5814	ENSG00000146676	ENSP00000379051	NM_033224	NP_150093	33.901	21.6	1.3498e-38	11	2.63614e+07	3.12959e+07	2.30725e+07		8980400	1.0611e+07	15823000	2.63614e+07	1.0611e+07	1.31287	0.0092156		single-stranded DNA binding;regulation of myeloid cell differentiation;mRNA binding;structure-specific DNA binding;nuclear chromosome part;replication fork;nuclear replication fork;myeloid cell differentiation;protein-DNA complex;replisome;nuclear replisome;nuclear chromosome	GO:0003697;GO:0045637;GO:0003729;GO:0043566;GO:0044454;GO:0005657;GO:0043596;GO:0030099;GO:0032993;GO:0030894;GO:0043601;GO:0000228
Rars2	Probable arginine--tRNA ligase, mitochondrial	Q3U186;A2AT41	57038	ENSG00000146282	ENSP00000389656	NM_020320	NP_064716	65.335	14.5	5.1168e-20	20	7.76792e+07	8.03308e+07	8.38135e+07		23696500	12063000	9749250	8.03308e+07	12063000	2.73537	0.00144202	+
Rbl1	Retinoblastoma-like protein 1	Q64701;Q64701-2	5933	ENSG00000269846	ENSP00000469784	NM_183404	NP_899662	119.46	4.4	1.4455e-12	9	4.70533e+07	4.3562e+07	6.27738e+07		21089000	16905500	14781000	4.70533e+07	16905500	1.4768	0.0216677		transcription initiation from RNA polymerase II promoter;transforming growth factor beta receptor signaling pathway;transmembrane receptor protein serine/threonine kinase signaling pathway;cellular response to transforming growth factor beta stimulus;response to transforming growth factor beta;DNA-templated transcription, initiation;regulation of lipid metabolic process	GO:0006367;GO:0007179;GO:0007178;GO:0071560;GO:0071559;GO:0006352;GO:0019216
Rbpj	Recombining binding protein suppressor of hairless	E9Q7W0;P31266-2;P31266	3516	ENSG00000168214	ENSP00000427344	NM_203284	NP_976029	54.325	6.8	1.775e-06	2	1.0028e+07	9.23302e+06	9.5503e+06		4555850	1000	4656100	9.5503e+06	4555850	1.06783	0.0482167		transcription initiation from RNA polymerase II promoter;regulation of organ morphogenesis;stem cell differentiation;sequence-specific DNA binding RNA polymerase II transcription factor activity;repressing transcription factor binding;embryonic organ development;muscle structure development;myoblast differentiation;positive regulation of transmembrane receptor protein serine/threonine kinase sign…	GO:0006367;GO:2000027;GO:0048863;GO:0000981;GO:0070491;GO:0048568;GO:0061061;GO:0045445;GO:0090100;GO:0038127;GO:0045165;GO:0048514;GO:0035295;GO:0042692;GO:0051146;GO:0030513;GO:0001837;GO:0000982;GO:1901213;GO:0006352;GO:0033002;GO:0001503;GO:0006310;GO:0051241;GO:0090092;GO:0001228;GO:0001708;GO:0001103;GO:0001077;GO:0007178;GO:0030509;GO:0001525;GO:0001701;GO:0001085;GO:0007219;GO:0030855;GO:…
Rbx1	E3 ubiquitin-protein ligase RBX1;E3 ubiquitin-protein ligase RBX1, N-terminally processed	P62878	9978	ENSG00000100387	ENSP00000216225	NM_014248	NP_055063	12.274	17.6	7.2628e-15	3	1.19197e+07	1.35847e+07	1.4407e+07		6258300	3.18065e+06	6364050	1.35847e+07	6258300	1.11814	0.00465228		proteasome-mediated ubiquitin-dependent protein catabolic process;ligase activity, forming carbon-nitrogen bonds;response to hypoxia;regulation of transcription from RNA polymerase II promoter in response to hypoxia;ubiquitin protein ligase binding;cellular response to hypoxia;regulation of transcription from RNA polymerase II promoter in response to stress;small conjugating protein ligase activi…	GO:0043161;GO:0016879;GO:0001666;GO:0061418;GO:0031625;GO:0071456;GO:0043618;GO:0019787;GO:0036293;GO:0043620;GO:0010498;GO:0071453;GO:0036294;GO:0007219;GO:0070482;GO:0044389
Rnps1	RNA-binding protein with serine-rich domain 1	Q99M28-2;J3QK23;Q99M28	10921	ENSG00000205937	ENSP00000457987	NM_080594	NP_542161	31.709	17	4.0128e-12	8	7.13052e+07	1.03618e+08	9.69659e+07		19096000	18201500	12653000	9.69659e+07	18201500	2.41342	0.0143545	+	mRNA splicing, via spliceosome;nucleocytoplasmic transport;mRNA binding;mRNA processing;positive regulation of cell death;nuclear transport;termination of RNA polymerase II transcription;positive regulation of apoptotic process;DNA-templated transcription, termination;RNA splicing, via transesterification reactions;RNA splicing;positive regulation of programmed cell death;RNA splicing, via transe…	GO:0000398;GO:0006913;GO:0003729;GO:0006397;GO:0010942;GO:0051169;GO:0006369;GO:0043065;GO:0006353;GO:0000375;GO:0008380;GO:0043068;GO:0000377;GO:0031123;GO:0031124
Rpl6	60S ribosomal protein L6	P47911;E9PUX4	6128	ENSG00000089009	ENSP00000476161	NM_001024662	NP_001019833	33.509	44.3	2.6712e-113	171	2.48789e+09	2.66147e+09	2.4336e+09		882860000	1080850000	1005045000	2487888209	1005045000	1.30766	8.36e-05		viral life cycle;protein complex disassembly;protein targeting;macromolecular complex disassembly;viral transcription;multi-organism metabolic process	GO:0019058;GO:0043241;GO:0006605;GO:0032984;GO:0019083;GO:0044033
Rpl9	60S ribosomal protein L9	P51410;D3Z629;D3YZT0	6133	ENSG00000163682	ENSP00000425250	NM_001024921	NP_001020092	21.881	56.2	7.2122e-131	177	3.97327e+09	3.93061e+09	3.59157e+09		1159800000	1210400000	1151375000	3930612590	1159800000	1.76088	0.00168124		viral life cycle;protein complex disassembly;protein targeting;macromolecular complex disassembly;viral transcription;multi-organism metabolic process	GO:0019058;GO:0043241;GO:0006605;GO:0032984;GO:0019083;GO:0044033
Rpp30	Ribonuclease P protein subunit p30	O88796	10556	ENSG00000148688	ENSP00000407972	NM_006413	NP_006404	29.473	25.4	9.9658e-17	13	4.03461e+07	4.4988e+07	4.07309e+07		8955800	11302650	13070000	4.07309e+07	11302650	1.84946	0.000115738		nucleolar part;nucleic acid phosphodiester bond hydrolysis	GO:0044452;GO:0090305
Rprd1b	Regulation of nuclear pre-mRNA domain-containing protein 1B	Q9CSU0-2;Q9CSU0;F6YB25;F7DAY5;Q9CSU0-3	58490	ENSG00000101413	ENSP00000436816	NM_021215	NP_067038	33.511	35	2.6981e-32	38	1.10088e+08	8.92335e+07	1.06245e+08		38334000	43349000	37954500	1.06245e+08	38334000	1.4707	0.00715478		nuclear DNA-directed RNA polymerase complex;DNA-directed RNA polymerase II, holoenzyme;RNA polymerase complex;DNA-directed RNA polymerase complex	GO:0055029;GO:0016591;GO:0030880;GO:0000428
Rps13	40S ribosomal protein S13	P62301	85388	ENSG00000110700	ENSP00000435777	NM_001017	NP_001008	17.222	49.7	7.6667e-40	79	3.96405e+08	3.99589e+08	3.85489e+08		152905000	176770000	182635000	3.96405e+08	176770000	1.1651	0.000284041		viral life cycle;protein complex disassembly;protein targeting;macromolecular complex disassembly;mRNA binding;viral transcription;RNA splicing;multi-organism metabolic process	GO:0019058;GO:0043241;GO:0006605;GO:0032984;GO:0003729;GO:0019083;GO:0008380;GO:0044033
Rps14	40S ribosomal protein S14	P62264;D3YVF4;D3Z7I1	6208	ENSG00000164587	ENSP00000429856	NM_005617	NP_005608	16.273	47	7.0995e-166	164	3.02203e+09	3.31706e+09	2.83591e+09		893465000	968205000	1014565000	3022025687	968205000	1.64213	0.00284105		protein complex disassembly;homeostasis of number of cells;posttranscriptional regulation of gene expression;protein targeting;mRNA binding;hematopoietic or lymphoid organ development;myeloid cell differentiation;viral transcription;immune system development;viral life cycle;macromolecular complex disassembly;erythrocyte differentiation;myeloid cell homeostasis;multi-organism metabolic process;he…	GO:0043241;GO:0048872;GO:0010608;GO:0006605;GO:0003729;GO:0048534;GO:0030099;GO:0019083;GO:0002520;GO:0019058;GO:0032984;GO:0030218;GO:0002262;GO:0044033;GO:0030097;GO:0006417
Rps23	40S ribosomal protein S23	P62267	6228	ENSG00000186468	ENSP00000427043	NM_001025	NP_001016	15.807	54.5	7.1781e-31	124	1.85945e+09	1.85917e+09	1.79088e+09		514760000	635600000	631115000	1859167216	631115000	1.55868	6.8e-05		viral life cycle;protein complex disassembly;protein targeting;macromolecular complex disassembly;viral transcription;multi-organism metabolic process	GO:0019058;GO:0043241;GO:0006605;GO:0032984;GO:0019083;GO:0044033
Rps3	40S ribosomal protein S3	P62908;D3YV43	6188	ENSG00000149273	ENSP00000437105	NM_001260507	NP_001247436	26.674	89.3	8.7846e-280	508	1.22285e+10	1.22452e+10	1.09554e+10		2050150000	2141750000	2148800000	12228490549	2141750000	2.51338	0.00184264	+	positive regulation of sequence-specific DNA binding transcription factor activity;protein complex disassembly;zymogen activation;protein targeting;mRNA binding;DNA catabolic process, endonucleolytic;viral transcription;regulation of response to DNA damage stimulus;deoxyribonuclease activity;regulation of endopeptidase activity;negative regulation of response to DNA damage stimulus;positive regul…	GO:0051091;GO:0043241;GO:0031638;GO:0006605;GO:0003729;GO:0000737;GO:0019083;GO:2001020;GO:0004536;GO:0052548;GO:2001021;GO:0051092;GO:0019901;GO:0051059;GO:2001056;GO:0006919;GO:0051052;GO:0090305;GO:0010950;GO:0097202;GO:0010952;GO:0006308;GO:0019058;GO:0032984;GO:0080135;GO:0043280;GO:0052547;GO:2000116;GO:0044033;GO:0006282;GO:0003684;GO:0043281
Rps6ka4	Ribosomal protein S6 kinase alpha-4	Q9Z2B9	8986	ENSG00000162302	ENSP00000435580	NM_003942	NP_003933	85.651	27	1.3817e-97	84	4.39861e+08	4.71258e+08	4.40414e+08		68136000	94002500	89501000	4.40414e+08	89501000	2.29889	1.69e-05	+	positive regulation of sequence-specific DNA binding transcription factor activity;internal peptidyl-lysine acetylation;regulation of histone acetylation;histone modification;regulation of peptidyl-lysine acetylation;histone phosphorylation;negative regulation of cytokine production;positive regulation of peptidyl-lysine acetylation;protein serine/threonine kinase activity;protein acylation;regul…	GO:0051091;GO:0018393;GO:0035065;GO:0016570;GO:2000756;GO:0016572;GO:0001818;GO:2000758;GO:0004674;GO:0043543;GO:1901983;GO:0032559;GO:0010638;GO:1902275;GO:0051092;GO:0019901;GO:0016573;GO:0018205;GO:0035066;GO:0030554;GO:0031058;GO:0071347;GO:0051019;GO:0051241;GO:0070498;GO:1901985;GO:0006473;GO:0031056;GO:0070555;GO:0033044;GO:0005524;GO:0018105;GO:0018394;GO:0016569;GO:2001252;GO:0018209;GO:…
Rps6ka5	Ribosomal protein S6 kinase alpha-5	Q8C050-2;Q8C050	9252	ENSG00000100784	ENSP00000451736	NM_182398	NP_872198	89.514	7.9	5.668e-16	6	4.33936e+07	7.33766e+07	5.36301e+07		13360500	12826050	19572500	5.36301e+07	13360500	2.00507	0.035671	+	TRIF-dependent toll-like receptor signaling pathway;positive regulation of sequence-specific DNA binding transcription factor activity;internal peptidyl-lysine acetylation;regulation of histone acetylation;regulation of peptidyl-lysine acetylation;histone phosphorylation;negative regulation of cytokine production;toll-like receptor 3 signaling pathway;positive regulation of peptidyl-lysine acetyl…	GO:0035666;GO:0051091;GO:0018393;GO:0035065;GO:2000756;GO:0016572;GO:0001818;GO:0034138;GO:2000758;GO:0045089;GO:0004674;GO:0002755;GO:0038123;GO:0038124;GO:0010638;GO:0002756;GO:0002221;GO:0018205;GO:0031058;GO:0071347;GO:0038179;GO:0070498;GO:0031056;GO:0045088;GO:0034162;GO:0018105;GO:0016569;GO:2001252;GO:0018209;GO:0006475;GO:0048011;GO:0016570;GO:0002758;GO:0038127;GO:0034142;GO:0043543;GO:…
Runx1	Runt-related transcription factor 1	Q03347;G3UWD2;Q3UM65;Q03347-4;Q03347-5;Q03347-2;G3X9W7	861	ENSG00000159216	ENSP00000477072	NM_001754	NP_001745	48.609	8.4	1.3717e-06	3	1.72729e+07	1.58894e+07	1.53718e+07		9148700	7847800	2.39215e+06	1.58894e+07	7847800	1.0177	0.0348517		myeloid leukocyte differentiation;negative regulation of myeloid leukocyte differentiation;regulation of myeloid leukocyte differentiation;leukocyte differentiation;negative regulation of myeloid cell differentiation;regulatory region nucleic acid binding;positive regulation of myeloid leukocyte differentiation;hematopoietic or lymphoid organ development;myeloid cell differentiation;immune system…	GO:0002573;GO:0002762;GO:0002761;GO:0002521;GO:0045638;GO:0001067;GO:0002763;GO:0048534;GO:0030099;GO:0002520;GO:0045639;GO:0030851;GO:0045596;GO:0000975;GO:0046982;GO:1902106;GO:0001525;GO:0045637;GO:1902107;GO:0045765;GO:1902105;GO:0045766;GO:1901342;GO:0030097
Ruvbl1	RuvB-like 1	P60122	8607	ENSG00000175792	ENSP00000463669	NM_003707	NP_003698	50.213	60.7	3.6004e-211	199	1.80679e+09	1.64741e+09	1.79224e+09		473765000	462120000	426655000	1792243294	462120000	1.95543	0.000767597		DNA helicase activity;internal peptidyl-lysine acetylation;chromatin assembly;histone H2A acetylation;chromatin;histone exchange;protein acetyltransferase complex;DNA packaging;protein-DNA complex subunit organization;DNA replication-independent nucleosome assembly;histone H4 acetylation;helicase activity;MLL1 complex;protein-DNA complex assembly;chromatin remodeling;peptidyl-lysine modification;…	GO:0003678;GO:0018393;GO:0031497;GO:0043968;GO:0000785;GO:0043486;GO:0031248;GO:0006323;GO:0071824;GO:0006336;GO:0043967;GO:0004386;GO:0071339;GO:0065004;GO:0006338;GO:0018205;GO:0043189;GO:0000123;GO:1902562;GO:0031055;GO:0034724;GO:0044665;GO:0032508;GO:0034728;GO:0071103;GO:0044454;GO:0016569;GO:0006333;GO:0043044;GO:0006475;GO:0016570;GO:0034708;GO:0097346;GO:0033202;GO:0006334;GO:0031011;GO:…
Ruvbl2	RuvB-like 2	Q9WTM5	10856	ENSG00000183207	ENSP00000473172	NM_006666	NP_006657	51.112	60	1.4549e-268	284	1.74602e+09	1.75528e+09	1.85161e+09		585075000	560205000	594495000	1755277784	585075000	1.58501	0.00030642		DNA helicase activity;internal peptidyl-lysine acetylation;histone H2A acetylation;chromatin;ribonucleoside monophosphate metabolic process;protein acetyltransferase complex;purine NTP-dependent helicase activity;histone H4 acetylation;helicase activity;purine nucleoside monophosphate metabolic process;MLL1 complex;peptidyl-lysine modification;H4/H2A histone acetyltransferase complex;histone acet…	GO:0003678;GO:0018393;GO:0043968;GO:0000785;GO:0009161;GO:0031248;GO:0070035;GO:0043967;GO:0004386;GO:0009126;GO:0071339;GO:0018205;GO:0043189;GO:0000123;GO:0008026;GO:1902562;GO:0009125;GO:0044665;GO:0032508;GO:0071103;GO:0009169;GO:0044454;GO:0016569;GO:0016887;GO:0006200;GO:0006475;GO:0016570;GO:0042623;GO:0071478;GO:0034708;GO:0008094;GO:0097346;GO:0033202;GO:0031011;GO:0009411;GO:0070603;GO:…
Scaf8	Protein SCAF8	Q6DID3	22828	ENSG00000213079	ENSP00000413098	NM_014892	NP_055707	139.57	6	1.1405e-22	22	6.42108e+07	5.45091e+07	6.26926e+07		28347500	24127500	23113500	6.26926e+07	24127500	1.37762	0.00180248		nuclear periphery;nuclear matrix	GO:0034399;GO:0016363
Sec13	Protein SEC13 homolog	Q9D1M0	6396	ENSG00000157020	ENSP00000404141	NM_183352	NP_899195	35.565	9.3	8.5128e-09	9	4.94922e+07	4.48085e+07	4.2956e+07		9.7055e+06	14271500	18735000	4.48085e+07	14271500	1.65064	0.000922471		nuclear pore;pore complex;protein-DNA complex;nuclear envelope;kinetochore;antigen processing and presentation of peptide antigen via MHC class I	GO:0005643;GO:0046930;GO:0032993;GO:0005635;GO:0000776;GO:0002474
Sin3a	Paired amphipathic helix protein Sin3a	Q60520;Q60520-1	25942	ENSG00000169375	ENSP00000456997	NM_015477	NP_056292	145.09	8.6	7.1875e-35	27	1.14954e+08	9.86353e+07	1.14313e+08		36055000	36708500	42411000	1.14313e+08	36708500	1.6388	0.00234028		internal peptidyl-lysine acetylation;regulation of histone acetylation;regulation of multi-organism process;regulation of immune effector process;chromatin;negative regulation of histone modification;regulation of peptidyl-lysine acetylation;gene silencing;defense response to virus;regulation of response to biotic stimulus;positive regulation of innate immune response;histone deacetylase complex;…	GO:0018393;GO:0035065;GO:0043900;GO:0002697;GO:0000785;GO:0031057;GO:2000756;GO:0016458;GO:0051607;GO:0002831;GO:0045089;GO:0000118;GO:0016580;GO:0034504;GO:1901984;GO:0018205;GO:0001102;GO:0043966;GO:0031056;GO:1900180;GO:0033558;GO:0045088;GO:0001085;GO:0051101;GO:0044454;GO:0016569;GO:0006475;GO:0040029;GO:2001251;GO:0035601;GO:0016570;GO:0009615;GO:0060968;GO:0070822;GO:0051100;GO:0051129;GO:…
Skiv2l2	Superkiller viralicidic activity 2-like 2	Q9CZU3	23517	ENSG00000039123	ENSP00000442583	NM_015360	NP_056175	117.64	13.8	1.5531e-40	48	1.98173e+08	1.64207e+08	1.77313e+08		59399500	81680500	66514000	1.77313e+08	66514000	1.41457	0.00139842		mRNA splicing, via spliceosome;mRNA processing;RNA splicing, via transesterification reactions with bulged adenosine as nucleophile;RNA splicing;RNA splicing, via transesterification reactions	GO:0000398;GO:0006397;GO:0000377;GO:0008380;GO:0000375
Smad3	Mothers against decapentaplegic homolog 3;Mothers against decapentaplegic homolog 9;Mothers against decapentaplegic homolog 2	Q8BUN5	4088	ENSG00000166949	ENSP00000458060	NM_005902	NP_005893	26.549	10.3	1.3695e-07	9	1.99949e+07	2.15783e+07	1.73745e+07		9122700	2.6045e+06	1000	1.99949e+07	2.6045e+06	2.94056	0.0158974	+	zinc ion binding;transforming growth factor beta receptor signaling pathway;negative regulation of phosphorylation;gene silencing by miRNA;ubiquitin protein ligase binding;negative regulation of phosphorus metabolic process;gene silencing;R-SMAD binding;regulation of epithelial to mesenchymal transition;regulation of endopeptidase activity;transforming growth factor beta production;cellular respo…	GO:0008270;GO:0007179;GO:0042326;GO:0035195;GO:0031625;GO:0010563;GO:0016458;GO:0070412;GO:0010717;GO:0052548;GO:0071604;GO:0071560;GO:0034504;GO:0006606;GO:0044389;GO:2000736;GO:0005667;GO:0006352;GO:0005635;GO:0006919;GO:0010608;GO:0031965;GO:0006913;GO:0010950;GO:0051169;GO:0001067;GO:0097202;GO:0001102;GO:0016441;GO:0007346;GO:0090287;GO:0001085;GO:0042991;GO:0070482;GO:0052547;GO:0046822;GO:…
Smarca4	Transcription activator BRG1	Q3TKT4;Q3TKT4-2;G3UX35	6597	ENSG00000127616	ENSP00000467796	NM_003072	NP_003063	181.43	8.6	1.323e-48	63	1.86705e+08	1.59906e+08	1.90508e+08		72222500	88540000	75760500	1.86705e+08	75760500	1.30124	0.00270818		positive regulation of sequence-specific DNA binding transcription factor activity;protein complex disassembly;histone acetyl-lysine binding;regulation of multi-organism process;positive regulation of viral process;eye development;regulation of G1/S transition of mitotic cell cycle;negative regulation of mitotic cell cycle phase transition;regulation of mitotic cell cycle phase transition;chromat…	GO:0051091;GO:0043241;GO:0070577;GO:0043900;GO:0048524;GO:0001654;GO:2000045;GO:1901991;GO:1901990;GO:0000785;GO:0003713;GO:0030522;GO:0019083;GO:0009161;GO:2000134;GO:0052312;GO:0016514;GO:0071824;GO:0050434;GO:0009126;GO:0010948;GO:0006338;GO:0046782;GO:1901988;GO:0035257;GO:0043903;GO:0042393;GO:0002039;GO:0043921;GO:0009125;GO:0032986;GO:0007346;GO:0034728;GO:0003714;GO:0009169;GO:0044454;GO:…
Smarca5	SWI/SNF-related matrix-associated actin-dependent regulator of chromatin subfamily A member 5	Q91ZW3	8467	ENSG00000153147	ENSP00000283131	NM_003601	NP_003592	121.63	14.1	6.3725e-42	37	1.40047e+08	1.48053e+08	1.44086e+08		48182500	67830500	58503500	1.44086e+08	58503500	1.30033	0.00147766		chromatin assembly;histone exchange;ISWI-type complex;nucleosome assembly;ribonucleoside monophosphate metabolic process;centromere complex assembly;SWI/SNF superfamily-type complex;DNA packaging;CENP-A containing nucleosome assembly at centromere;purine nucleoside monophosphate catabolic process;adenyl ribonucleotide binding;purine ribonucleoside monophosphate metabolic process;DNA replication-i…	GO:0031497;GO:0043486;GO:0031010;GO:0006334;GO:0009161;GO:0034508;GO:0070603;GO:0006323;GO:0034080;GO:0009128;GO:0032559;GO:0009167;GO:0006336;GO:0071824;GO:0009126;GO:0006352;GO:0065004;GO:0006338;GO:0030554;GO:0009123;GO:0031055;GO:0042393;GO:0005657;GO:0034724;GO:0009125;GO:0000228;GO:0009158;GO:0034728;GO:0071103;GO:0005524;GO:0009169;GO:0044454;GO:0043596;GO:0006333;GO:0043044;GO:0016887;GO:…
Smarcc2	SWI/SNF complex subunit SMARCC2	Q6PDG5-2;Q3UID0;Q6PDG5	6601	ENSG00000139613	ENSP00000449429	NM_139067	NP_620706	121.37	8.3	3.4384e-32	15	5.11506e+07	4.00044e+07	5.18279e+07		28796000	20017500	24304500	5.11506e+07	24304500	1.07353	0.0103513		protein complex disassembly;transcription coactivator activity;npBAF complex;nBAF complex;SWI/SNF superfamily-type complex;protein-DNA complex disassembly;transcriptional repressor complex;SWI/SNF complex;macromolecular complex disassembly;nucleosome organization;protein-DNA complex subunit organization;BAF-type complex;chromatin assembly or disassembly;nucleosome disassembly;chromatin disassembl…	GO:0043241;GO:0003713;GO:0071564;GO:0071565;GO:0070603;GO:0032986;GO:0017053;GO:0016514;GO:0032984;GO:0034728;GO:0071824;GO:0090544;GO:0006333;GO:0006337;GO:0031498;GO:0006338
Snw1	SNW domain-containing protein 1	Q9CSN1	22938	ENSG00000100603	ENSP00000452473	NM_012245	NP_036377	61.475	24.3	5.5107e-29	18	1.05958e+08	1.02274e+08	1.15207e+08		45507500	36003000	43656000	1.05958e+08	43656000	1.27925	0.000253658		transforming growth factor beta receptor signaling pathway;regulation of multi-organism process;positive regulation of viral process;transcription coactivator activity;intracellular receptor signaling pathway;viral transcription;positive regulation of transmembrane receptor protein serine/threonine kinase signaling pathway;modulation of transcription in other organism involved in symbiotic intera…	GO:0007179;GO:0043900;GO:0048524;GO:0003713;GO:0030522;GO:0019083;GO:0090100;GO:0052312;GO:0008213;GO:0071560;GO:0010638;GO:0050434;GO:0006352;GO:0009991;GO:0042974;GO:0000398;GO:0071496;GO:0006479;GO:0046782;GO:0035257;GO:0043903;GO:0031058;GO:0072332;GO:0006397;GO:0034399;GO:0043921;GO:0090092;GO:0031670;GO:0042809;GO:0031056;GO:0090287;GO:0008630;GO:0031668;GO:0003714;GO:0007219;GO:0000377;GO:…
Sp1	Transcription factor Sp1	G3X8Q0;O89090;O89090-2;E9Q0S7;E9Q2V3;E9Q113	6667	ENSG00000185591	ENSP00000458133	NM_138473	NP_612482	80.443	8.6	1.0068e-51	17	4.23376e+07	5.90661e+07	4.93189e+07		19686500	22721000	31143000	4.93189e+07	22721000	1.11811	0.0155189		transcription initiation from RNA polymerase II promoter;transforming growth factor beta receptor signaling pathway;positive regulation of viral process;regulation of multi-organism process;histone deacetylase binding;repressing transcription factor binding;viral transcription;RNA polymerase II regulatory region sequence-specific DNA binding;double-stranded DNA binding;modulation of transcription…	GO:0006367;GO:0007179;GO:0048524;GO:0043900;GO:0042826;GO:0070491;GO:0019083;GO:0000977;GO:0003690;GO:0052312;GO:0000976;GO:0035821;GO:0043902;GO:0071560;GO:0051851;GO:0050434;GO:0052472;GO:0006352;GO:0000987;GO:0001159;GO:0051702;GO:0000978;GO:0046782;GO:0043425;GO:0043903;GO:0043923;GO:0001067;GO:0043921;GO:0001103;GO:0051817;GO:0007178;GO:0000975;GO:0044212;GO:0001085;GO:0043565;GO:0043566;GO:…
Ssu72	RNA polymerase II subunit A C-terminal domain phosphatase SSU72	Q9CY97-2;Q9CY97	29101	ENSG00000160075	ENSP00000351955	NM_014188	NP_054907	20.862	34.1	7.7518e-23	21	4.89046e+07	4.65947e+07	4.95648e+07		16852000	14951500	15043500	4.89046e+07	15043500	1.70083	2.16e-05		mRNA processing;RNA polyadenylation;RNA 3'-end processing;mRNA polyadenylation;mRNA 3'-end processing	GO:0006397;GO:0043631;GO:0031123;GO:0006378;GO:0031124
Taf12	Transcription initiation factor TFIID subunit 12	Q8VE65;E9QNT5	6883	ENSG00000120656	ENSP00000362930	NM_005644	NP_005635	17.875	13	0.00020773	2	9.8242e+06	1.06936e+07	1.09725e+07		1.63755e+06	1000	4404650	1.06936e+07	1.63755e+06	2.70713	0.0168202	+	positive regulation of sequence-specific DNA binding transcription factor activity;transcription initiation from RNA polymerase II promoter;internal peptidyl-lysine acetylation;histone modification;transcription coactivator activity;DNA-templated transcription, elongation;SAGA-type complex;DNA-directed RNA polymerase II, holoenzyme;histone acetyltransferase activity;nuclear transcription factor c…	GO:0051091;GO:0006367;GO:0018393;GO:0016570;GO:0003713;GO:0006354;GO:0070461;GO:0016591;GO:0004402;GO:0044798;GO:0031248;GO:0030880;GO:0000428;GO:0043543;GO:0030914;GO:0006368;GO:0005667;GO:0016573;GO:0006352;GO:0016410;GO:0018205;GO:1902493;GO:0000123;GO:0016746;GO:0043966;GO:0006473;GO:0016747;GO:0055029;GO:0008080;GO:0018394;GO:0016569;GO:0016407;GO:0006475;GO:0033276;GO:0005669	+
Taf6l	TAF6-like RNA polymerase II p300/CBP-associated factor-associated factor 65 kDa subunit 6L	Q8R2K4-2;H3BJR2;Q8R2K4;K3W4L1;H3BK01	10629	ENSG00000162227	ENSP00000435443	NM_006473	NP_006464	64.543	4.1	0.0001244	4	1.43023e+07	1.77099e+07	1.96288e+07		1.15945e+06	3.6433e+06	1000	1.77099e+07	1.15945e+06	3.93304	0.00193416	+	internal peptidyl-lysine acetylation;acetyltransferase complex;histone acetyltransferase complex;histone modification;transferase activity, transferring acyl groups;transcription coactivator activity;SAGA-type complex;histone acetyltransferase activity;histone H3 acetylation;protein acetyltransferase complex;histone deacetylase complex;protein acetylation;protein acylation;transferase activity, t…	GO:0018393;GO:1902493;GO:0000123;GO:0016570;GO:0016746;GO:0003713;GO:0070461;GO:0004402;GO:0043966;GO:0031248;GO:0000118;GO:0006473;GO:0043543;GO:0016747;GO:0030914;GO:0008080;GO:0018394;GO:0016569;GO:0016407;GO:0016573;GO:0016410;GO:0006475;GO:0018205;GO:0006338	+
Taf9	Transcription initiation factor TFIID subunit 9	Q8VI33	6880	ENSG00000263302	ENSP00000461237	NM_016283	NP_057367	28.979	14	2.2785e-09	7	3.22449e+07	3.66127e+07	3.70712e+07		3.8512e+06	3.9206e+06	1000	3.66127e+07	3.8512e+06	3.24896	0.000101399	+	internal peptidyl-lysine acetylation;transcription coactivator activity;SAGA-type complex;DNA-templated transcription, elongation;nuclear transcription factor complex;protein acetyltransferase complex;regulation of protein processing;positive regulation of cell growth;negative regulation of signal transduction by p53 class mediator;negative regulation of response to DNA damage stimulus;MLL1 compl…	GO:0018393;GO:0003713;GO:0070461;GO:0006354;GO:0044798;GO:0031248;GO:0070613;GO:0030307;GO:1901797;GO:2001021;GO:0071339;GO:0005667;GO:0006352;GO:0016410;GO:0018205;GO:0010608;GO:0050821;GO:2001243;GO:0000123;GO:0072332;GO:1902532;GO:0043161;GO:0001067;GO:0002039;GO:0045927;GO:0043966;GO:0060759;GO:2001242;GO:0010498;GO:0000975;GO:0030162;GO:0044665;GO:0008630;GO:0061136;GO:0016569;GO:0016407;GO:…	+
Tcp1	T-complex protein 1 subunit alpha	P11983;P11983-2	6950	ENSG00000120438	ENSP00000444423	NM_030752	NP_110379	60.448	63.1	0	401	3.0798e+09	3.42118e+09	2.91458e+09		1467550000	1497600000	1601650000	3079803504	1497600000	1.04019	0.00552238
Trim28	Transcription intermediary factor 1-beta	Q62318;Q62318-2	10155	ENSG00000130726	ENSP00000473126	NM_005762	NP_005753	88.846	45.2	1.481e-196	235	1.88927e+09	1.63292e+09	1.78312e+09		806220000	720695000	757645000	1783121775	757645000	1.23481	0.00267511		transcription initiation from RNA polymerase II promoter;zinc ion binding;negative regulation of viral process;protein sumoylation;regulation of multi-organism process;stem cell differentiation;positive regulation of response to DNA damage stimulus;single-organism nuclear import;ubiquitin protein ligase binding;small conjugating protein ligase activity;regulation of establishment of protein local…	GO:0006367;GO:0008270;GO:0048525;GO:0016925;GO:0043900;GO:0048863;GO:2001022;GO:1902593;GO:0031625;GO:0019787;GO:0070201;GO:2001020;GO:0051054;GO:0042306;GO:0034504;GO:0001837;GO:0006606;GO:0032386;GO:0044389;GO:0051222;GO:0006352;GO:0032388;GO:0090316;GO:0042993;GO:0046824;GO:0051052;GO:0006913;GO:0043903;GO:0043901;GO:0051169;GO:0016879;GO:0033157;GO:0042307;GO:0046914;GO:1900180;GO:0051223;GO:…
Vars	Valine--tRNA ligase	Q9Z1Q9;G3UY93	7407	ENSG00000231945	ENSP00000416833	NM_006295	NP_006286	140.21	12.5	2.6265e-62	59	1.48142e+08	1.51532e+08	1.5142e+08		60310500	68577000	52984500	151419677	60310500	1.32807	0.00153175
Xpo1	Exportin-1	Q6P5F9	7514	ENSG00000082898	ENSP00000413853	NM_003400	NP_003391	123.09	16.7	2.5567e-70	75	3.87283e+08	3.39107e+08	4.03129e+08		108055000	90082000	91060000	3.87283e+08	91060000	2.0885	0.00252931	+	transforming growth factor beta receptor signaling pathway;nuclear membrane;regulation of transforming growth factor beta receptor signaling pathway;regulation of transmembrane receptor protein serine/threonine kinase signaling pathway;protein-DNA complex;kinetochore;transmembrane receptor protein serine/threonine kinase signaling pathway;viral life cycle;regulation of cellular response to growth…	GO:0007179;GO:0031965;GO:0017015;GO:0090092;GO:0032993;GO:0000776;GO:0007178;GO:0019058;GO:0090287;GO:0071560;GO:0090288;GO:0071559;GO:0005635
Zeb1	Zinc finger E-box-binding homeobox 1	Q64318	6935	ENSG00000148516	ENSP00000453970	NM_030751	NP_110378	122.46	2	5.3282e-06	8	1.41991e+07	1.18141e+07	1.20189e+07		5642000	5292700	7745100	1.20189e+07	5642000	1.09103	0.00396394		regulatory region DNA binding;zinc ion binding;E-box binding;transcription regulatory region DNA binding;transcription coactivator activity;transcription corepressor activity;regulatory region nucleic acid binding;transition metal ion binding	GO:0000975;GO:0008270;GO:0070888;GO:0044212;GO:0003713;GO:0003714;GO:0001067;GO:0046914
aPredicted Ccl5 transcription factors (TFs) and their direct and indirect binders (see Supplemental Experimental Procedures) that were enriched by at least two-fold in nuclear FAK immunoprecipitations (SCC FAK-wt over SCC FAK-/- controls; p < 0.05), as determined by tandem mass spectrometry (MS/MS), are shown. FAK (Ptk2) is included for reference (italics).
bPosterior error probability (PEP) for protein identification. Peptide and protein false discovery rates were set to 1%.
cMean label-free MS intensity of technical duplicate data acquisitions for each biological replicate (biol. rep.). Mean intensities for proteins not detected in either technical duplicate run were imputed with 1000.
dlog2-transformed ratio of SCC FAK-wt over SCC FAK-/- median intensities.
eSignificance of enrichment in nuclear FAK immunoprecipitations (SCC FAK-wt over SCC FAK-/- controls) was determined by two-tailed unequal variances t-test.
fGene ontology annotations enriched among proteins in the Ccl5 TF–associated network (q < 0.1; Benjamini–Hochberg-corrected hypergeometric test) are shown. Functional enrichment analysis was performed within GeneMANIA. Annotations inferred from electronic annotation or from reviewed computational analysis were excluded.
